# Supplementary material for: Analysis of exome sequence in 604 trios for recessive genotypes in schizophrenia
Source: Transl Psychiatry. 2015 Jul 21;5(7):e607–. doi: 10.1038/tp.2015.99 (PMC5068730; doi:10.1038/tp.2015.99)
Supplement: Supplementary Table 1 [file tp201599x2.xls]

## Sheet: compHet_1%_NS
Gene set	N genes	z value	Anova P	Probands N mut.	Proband Rate	Parents N mut.	Parents Rate	Gene set-specific Permuted P	Corrected P
scz-denovo-lof	87	1.09026	0.139973	37	0.0612583	59	0.0488411	0.1495	0.7265
ASD-denovo-lof	128	0.836152	0.203173	43	0.0711921	73	0.0604305	0.2064	0.8503
PSD	685	0.83014	0.204437	80	0.13245	142	0.11755	0.2044	0.8518
ASD-denovo-nonsyn	743	0.795329	0.213913	229	0.379139	428	0.354305	0.2177	0.8581
ID-denovo-nonsyn	132	0.440644	0.330697	18	0.0298013	32	0.0264901	0.3108	0.9729
Primary-composite	2512	-0.0997476	0.539739	494	0.817881	992	0.821192	0.5437	0.9977
scz-denovo-nonsyn	611	-0.439117	0.670069	182	0.301324	378	0.312914	0.6702	0.9999
ID-denovo-lof	30	-0.481107	0.68744	6	0.00993378	15	0.0124172	0.7127	1
calcium-channel	26	-0.743167	0.778721	4	0.00662252	12	0.00993378	0.8167	1
FMRP-Darnell	788	-0.952464	0.830858	173	0.286424	375	0.31043	0.8256	1
ARC	28	-0.0342477	0.905208	0	0	2	0.00165563	0.9848	1
PSD-95	65	-0.0342477	0.905208	0	0	2	0.00165563	0.9856	1
NMDAR-network	61	-1.28342	0.935385	1	0.00165563	8	0.00662252	0.8603	1

## Sheet: compHet_5%_NS
Gene set	N genes	z value	Anova P	Probands N mut.	Proband Rate	Parents N mut.	Parents Rate	Gene set-specific Permuted P	Corrected P
PSD	685	1.7955	0.0370844	235	0.389073	406	0.336093	0.0351	0.3226
ASD-denovo-lof	128	0.815959	0.208171	134	0.221854	246	0.203642	0.2095	0.8723
NMDAR-network	61	0.377913	0.353472	20	0.0331126	36	0.0298013	0.3535	0.9722
Primary-composite	2512	0.260559	0.39726	1874	3.10265	3721	3.0803	0.3908	0.9825
FMRP-Darnell	788	0.232729	0.408044	563	0.932119	1113	0.921358	0.4154	0.9841
calcium-channel	26	0.204853	0.419087	17	0.0281457	32	0.0264901	0.4149	0.987
ASD-denovo-nonsyn	743	0.100196	0.460103	873	1.44536	1739	1.43957	0.462	0.9934
ID-denovo-nonsyn	132	-7.68575e-05	0.500031	68	0.112583	136	0.112583	0.4924	0.9959
ID-denovo-lof	30	-0.222658	0.588325	31	0.0513245	65	0.053808	0.5814	0.9992
scz-denovo-lof	87	-0.445395	0.672456	115	0.190397	242	0.200331	0.6672	1
scz-denovo-nonsyn	611	-0.554541	0.710701	698	1.15563	1431	1.1846	0.7099	1
PSD-95	65	-1.2166	0.90488	3	0.00496689	13	0.0107616	0.8968	1
ARC	28	-1.44803	0.948996	2	0.00331126	12	0.00993378	0.9409	1

## Sheet: homo_1%_NS
Gene set	N genes	z value	Anova P	Probands N mut.	Proband Rate	Parents N mut.	Parents Rate	Gene set-specific Permuted P	Corrected P
ASD-denovo-lof	128	1.71107	0.0440634	8	0.013245	7	0.0057947	0.0449	0.3903
PSD-95	65	0.0408463	0.0688697	1	0.00165563	0	0	0.1519	0.5718
ASD-denovo-nonsyn	743	1.34165	0.0919514	44	0.0728477	72	0.0596027	0.0874	0.7125
scz-denovo-lof	87	1.19715	0.118745	7	0.0115894	8	0.00662252	0.1049	0.7671
scz-denovo-nonsyn	611	1.1466	0.128421	40	0.0662252	67	0.0554636	0.1275	0.7883
Primary-composite	2512	0.494181	0.311387	104	0.172185	208	0.172185	0.3112	0.9648
ID-denovo-lof	30	0.0613515	0.475642	1	0.00165563	2	0.00165563	0.3827	0.9945
PSD	685	-0.112697	0.54494	17	0.0281457	37	0.0306291	0.5349	0.9981
FMRP-Darnell	788	-0.209497	0.583218	34	0.0562914	75	0.0620861	0.578	0.9983
NMDAR network	61	-0.319917	0.629014	1	0.00165563	3	0.00248344	0.511	0.999
ID-denovo-nonsyn	132	-0.399339	0.658022	3	0.00496689	8	0.00662252	0.5852	0.9996
calcium-channel	26	-0.0340288	0.899349	0	0	2	0.00165563	0.805	1

## Sheet: homo_5%_NS
Gene set	N genes	z value	Anova P	Probands N mut.	Proband Rate	Parents N mut.	Parents Rate	Gene set-specific Permuted P	Corrected P
ASD-denovo-lof	128	2.57238	0.0054826	51	0.0844371	64	0.0529801	0.0052	0.0703
scz-denovo-nonsyn	611	1.15526	0.125785	232	0.384106	429	0.355133	0.126	0.7424
scz-denovo-lof	87	0.727696	0.236734	36	0.0596027	62	0.0513245	0.2299	0.911
PSD	685	0.623091	0.26774	101	0.167218	189	0.156457	0.2615	0.9332
ASD-denovo-nonsyn	743	-0.139154	0.555379	219	0.362583	451	0.373344	0.5568	0.9993
NMDAR network	61	-0.265381	0.605365	9	0.0149007	20	0.0165563	0.6092	0.9998
PSD-95	65	-0.27698	0.610778	2	0.00331126	5	0.00413907	0.6784	0.9999
Primary-composite	2512	-0.510003	0.695473	592	0.980132	1239	1.02566	0.6861	1
calcium-channel	26	-0.548262	0.712635	4	0.00662252	11	0.00910596	0.7089	1
ARC	28	-0.641105	0.748491	2	0.00331126	7	0.0057947	0.6703	1
FMRP-Darnell	788	-0.943081	0.829125	168	0.278146	376	0.311258	0.8271	1
ID-denovo-lof	30	-1.29796	0.92582	3	0.00496689	15	0.0124172	0.9072	1
ID-denovo-nonsyn	132	-1.54996	0.946877	19	0.0314569	60	0.0496689	0.934	1

## Sheet: allRecess_1%_NS
Gene set	N genes	z value	Anova P	Probands N mut.	Proband Rate	Parents N mut.	Parents Rate	Gene set-specific Permuted P	Corrected P
scz-denovo-lof	87	1.38942	0.0843942	44	0.0728477	67	0.0554636	0.077	0.5846
ASD-denovo-lof	128	1.28862	0.100603	51	0.0844371	80	0.0662252	0.0992	0.6323
ASD-denovo-nonsyn	743	1.02794	0.152813	273	0.451987	500	0.413907	0.1478	0.7788
PSD	685	0.593858	0.276977	97	0.160596	179	0.148179	0.2807	0.9275
ID-denovo-nonsyn	132	0.170675	0.432393	21	0.0347682	40	0.0331126	0.4313	0.9923
PSD-95	65	0.00254358	0.498985	1	0.00165563	2	0.00165563	0.4431	0.9976
scz-denovo-nonsyn	611	-0.162118	0.564448	222	0.36755	445	0.368378	0.5585	0.9994
Primary-composite	2512	-0.303585	0.619402	598	0.990066	1200	0.993378	0.6137	0.9998
ID-denovo-lof	30	-0.485494	0.688768	7	0.0115894	17	0.0140728	0.7044	1
calcium-channel	26	-1.01612	0.856946	4	0.00662252	14	0.0115894	0.8711	1
FMRP-Darnell	788	-1.17679	0.88184	207	0.342715	450	0.372517	0.885	1
ARC	28	-0.0340205	0.899049	0	0	2	0.00165563	0.8443	1
NMDAR network	61	-1.31707	0.928826	2	0.00331126	11	0.00910596	0.886	1

## Sheet: allRecess_5%_NS
Gene set	N genes	z value	Anova P	Probands N mut.	Proband Rate	Parents N mut.	Parents Rate	Gene set-specific Permuted P	Corrected P
ASD-denovo-lof	128	1.91937	0.0282761	185	0.306291	310	0.256622	0.0276	0.2612
PSD	685	1.7745	0.0387577	336	0.556291	595	0.49255	0.0361	0.3399
NMDAR network	61	0.153817	0.438993	29	0.0480133	56	0.0463576	0.4326	0.9893
scz-denovo-nonsyn	611	0.135907	0.445971	930	1.53974	1860	1.53974	0.439	0.9907
scz-denovo-lof	87	0.0378342	0.484916	151	0.25	304	0.251656	0.4761	0.9938
ASD-denovo-nonsyn	743	0.00701328	0.497202	1092	1.80795	2190	1.81291	0.488	0.9945
Primary-composite	2512	-0.0723346	0.528837	2466	4.08278	4960	4.10596	0.5224	0.9968
calcium-channel	26	-0.0864848	0.534504	21	0.0347682	43	0.035596	0.5269	0.997
FMRP-Darnell	788	-0.321058	0.626047	731	1.21026	1489	1.23262	0.622	0.9998
ID-denovo-lof	30	-0.78999	0.787712	34	0.0562914	80	0.0662252	0.7837	1
ID-denovo-nonsyn	132	-0.898757	0.817411	87	0.14404	196	0.162252	0.8109	1
PSD-95	65	-1.15193	0.887032	5	0.00827815	18	0.0149007	0.863	1
ARC	28	-1.55315	0.954485	4	0.00662252	19	0.0157285	0.9418	1
