# Supplementary material for: Analysis of exome sequence in 604 trios for recessive genotypes in schizophrenia
Source: Transl Psychiatry. 2015 Jul 21;5(7):e607–. doi: 10.1038/tp.2015.99 (PMC5068730; doi:10.1038/tp.2015.99)
Supplement: Supplementary Table 2 [file tp201599x3.xls]

## Sheet: compHets_1%_NS
GO_term	GO_name	N_Genes	z_value	Anova P	Probands N mut.	Proband rate	Parents N mut.	Parents rate
GO_0001518	voltage-gated sodium channel complex	14	0.048825	1.76798e-05	8	0.013245	0	0
GO_0005248	voltage-gated sodium channel activity	15	0.048825	1.76798e-05	8	0.013245	0	0
GO_0034706	sodium channel complex	17	0.048825	1.76798e-05	8	0.013245	0	0
GO_0005938	cell cortex	193	3.72346	0.000103768	54	0.089404	52	0.0430464
GO_0008376	acetylgalactosaminyltransferase activity	33	2.6825	0.000994168	8	0.013245	2	0.00165563
GO_0001656	metanephros development	80	2.65527	0.00179471	9	0.0149007	3	0.00248344
GO_0031346	positive regulation of cell projection organization	139	2.80095	0.00258305	23	0.0380795	19	0.0157285
GO_0000217	DNA secondary structure binding	14	2.46276	0.0027835	7	0.0115894	2	0.00165563
GO_0000405	bubble DNA binding	6	2.46276	0.0027835	7	0.0115894	2	0.00165563
GO_0032266	phosphatidylinositol-3-phosphate binding	18	2.4256	0.00318913	7	0.0115894	2	0.00165563
GO_0004003	ATP-dependent DNA helicase activity	32	2.52791	0.00384517	9	0.0149007	4	0.00331126
GO_2000021	regulation of ion homeostasis	144	2.66681	0.0040306	24	0.0397351	22	0.0182119
GO_0050870	positive regulation of T cell activation	168	2.58181	0.00473989	15	0.0248344	11	0.00910596
GO_0000733	DNA strand renaturation	8	2.1192	0.00542055	5	0.00827815	1	0.000827815
GO_0050863	regulation of T cell activation	222	2.53121	0.00577096	17	0.0281457	14	0.0115894
GO_0005604	basement membrane	89	2.54507	0.00587804	70	0.115894	93	0.0769868
GO_0000724	double-strand break repair via homologous recombination	47	2.46993	0.00634935	13	0.0215232	9	0.00745033
GO_0000725	recombinational repair	48	2.46993	0.00634935	13	0.0215232	9	0.00745033
GO_0030056	hemidesmosome	7	2.47573	0.00660785	22	0.0364238	20	0.0165563
GO_0007158	neuron cell-cell adhesion	12	2.06035	0.00675694	5	0.00827815	1	0.000827815
GO_0031581	hemidesmosome assembly	12	2.45662	0.00709621	25	0.0413907	24	0.0198676
GO_0042157	lipoprotein metabolic process	94	2.46104	0.00719777	21	0.0347682	19	0.0157285
GO_0046634	regulation of alpha-beta T cell activation	59	2.22885	0.00720454	6	0.00993378	2	0.00165563
GO_0046635	positive regulation of alpha-beta T cell activation	44	2.22885	0.00720454	6	0.00993378	2	0.00165563
GO_0000018	regulation of DNA recombination	41	2.30199	0.0073737	7	0.0115894	3	0.00248344
GO_0043138	3'-5' DNA helicase activity	6	2.21915	0.00741903	6	0.00993378	2	0.00165563
GO_0043140	ATP-dependent 3'-5' DNA helicase activity	5	2.21915	0.00741903	6	0.00993378	2	0.00165563
GO_0008017	microtubule binding	111	2.42424	0.00795431	32	0.0529801	34	0.0281457
GO_0005657	replication fork	47	2.19356	0.00804029	6	0.00993378	2	0.00165563
GO_0032371	regulation of sterol transport	32	2.19305	0.00804971	6	0.00993378	2	0.00165563
GO_0032374	regulation of cholesterol transport	32	2.19305	0.00804971	6	0.00993378	2	0.00165563
GO_0032392	DNA geometric change	50	2.35628	0.00807713	10	0.0165563	6	0.00496689
GO_0032508	DNA duplex unwinding	48	2.35628	0.00807713	10	0.0165563	6	0.00496689
GO_0014912	negative regulation of smooth muscle cell migration	9	2.18413	0.00827518	6	0.00993378	2	0.00165563
GO_0007050	cell cycle arrest	139	2.38036	0.00928114	27	0.044702	29	0.0240066
GO_0044420	extracellular matrix part	185	2.37561	0.00928418	91	0.150662	131	0.108444
GO_0016709	oxidoreductase activity, acting on paired donors, with incorporation or reduction of molecular oxygen, NAD(P)H as one donor, and incorporation of one atom of oxygen	37	2.29273	0.00946175	12	0.0198676	8	0.00662252
GO_0060491	regulation of cell projection assembly	56	2.31768	0.0102283	15	0.0248344	12	0.00993378
GO_0071103	DNA conformation change	206	2.29531	0.0113999	18	0.0298013	17	0.0140728
GO_0048193	Golgi vesicle transport	173	2.28582	0.0116962	24	0.0397351	25	0.0206954
GO_0051010	microtubule plus-end binding	11	2.27224	0.011855	16	0.0264901	14	0.0115894
GO_0006310	DNA recombination	185	2.24957	0.0125603	19	0.0314569	18	0.0149007
GO_0035371	microtubule plus end	10	2.22689	0.0132935	15	0.0248344	13	0.0107616
GO_0030507	spectrin binding	13	2.18278	0.0140826	11	0.0182119	8	0.00662252
GO_0031344	regulation of cell projection organization	264	2.2053	0.0145252	34	0.0562914	40	0.0331126
GO_0042221	response to chemical stimulus	3194	2.19523	0.0145545	227	0.375828	377	0.312086
GO_0042176	regulation of protein catabolic process	154	2.15151	0.0152379	11	0.0182119	8	0.00662252
GO_0003678	DNA helicase activity	42	2.12715	0.0156931	9	0.0149007	6	0.00496689
GO_2001236	regulation of extrinsic apoptotic signaling pathway	26	1.99589	0.016396	5	0.00827815	2	0.00165563
GO_0048496	maintenance of organ identity	5	2.1579	0.0164278	20	0.0331126	21	0.0173841
GO_0000226	microtubule cytoskeleton organization	238	2.15044	0.0166352	49	0.0811258	64	0.0529801
GO_0045664	regulation of neuron differentiation	334	2.14511	0.0168461	31	0.0513245	36	0.0298013
GO_0031122	cytoplasmic microtubule organization	13	2.09714	0.0172251	10	0.0165563	7	0.0057947
GO_0050660	flavin adenine dinucleotide binding	72	2.1184	0.0173626	13	0.0215232	11	0.00910596
GO_0051053	negative regulation of DNA metabolic process	63	2.08494	0.0174356	9	0.0149007	6	0.00496689
GO_0071944	cell periphery	4386	2.10422	0.0180588	477	0.789735	844	0.698676
GO_0005272	sodium channel activity	35	2.07194	0.0183185	10	0.0165563	7	0.0057947
GO_0004386	helicase activity	146	2.10162	0.0184921	21	0.0347682	22	0.0182119
GO_0043190	ATP-binding cassette (ABC) transporter complex	6	2.04934	0.0185486	8	0.013245	5	0.00413907
GO_0021952	central nervous system projection neuron axonogenesis	18	2.04822	0.0186028	8	0.013245	5	0.00413907
GO_0021955	central nervous system neuron axonogenesis	25	2.04822	0.0186028	8	0.013245	5	0.00413907
GO_0051960	regulation of nervous system development	444	2.1033	0.0186898	45	0.0745033	59	0.0488411
GO_0060346	bone trabecula formation	8	1.9448	0.018791	5	0.00827815	2	0.00165563
GO_0031297	replication fork processing	8	1.93721	0.0191892	5	0.00827815	2	0.00165563
GO_0043269	regulation of ion transport	421	2.09004	0.0193427	45	0.0745033	59	0.0488411
GO_0008194	UDP-glycosyltransferase activity	129	2.06702	0.0195669	11	0.0182119	9	0.00745033
GO_0032993	protein-DNA complex	111	1.92506	0.0198015	5	0.00827815	2	0.00165563
GO_1900115	extracellular regulation of signal transduction	19	1.9154	0.0203158	5	0.00827815	2	0.00165563
GO_1900116	extracellular negative regulation of signal transduction	19	1.9154	0.0203158	5	0.00827815	2	0.00165563
GO_0030011	maintenance of cell polarity	5	2.02075	0.0211152	12	0.0198676	10	0.00827815
GO_0034762	regulation of transmembrane transport	268	2.04748	0.0214443	34	0.0562914	42	0.0347682
GO_0034765	regulation of ion transmembrane transport	260	2.04748	0.0214443	34	0.0562914	42	0.0347682
GO_0005623	cell	14682	2.02862	0.0214903	1218	2.01656	2264	1.87417
GO_0044464	cell part	14681	2.02862	0.0214903	1218	2.01656	2264	1.87417
GO_0034703	cation channel complex	133	2.03671	0.0217724	18	0.0298013	18	0.0149007
GO_0021543	pallium development	105	2.02952	0.0219367	15	0.0248344	14	0.0115894
GO_0021987	cerebral cortex development	71	2.02952	0.0219367	15	0.0248344	14	0.0115894
GO_0045732	positive regulation of protein catabolic process	80	1.97922	0.02202	8	0.013245	5	0.00413907
GO_0050923	regulation of negative chemotaxis	4	1.93466	0.0221318	6	0.00993378	3	0.00248344
GO_0014910	regulation of smooth muscle cell migration	26	1.9337	0.0221741	6	0.00993378	3	0.00248344
GO_0030317	sperm motility	32	1.95049	0.0227445	7	0.0115894	4	0.00331126
GO_0071559	response to transforming growth factor beta stimulus	151	2.00118	0.0229509	13	0.0215232	11	0.00910596
GO_0071560	cellular response to transforming growth factor beta stimulus	150	2.00118	0.0229509	13	0.0215232	11	0.00910596
GO_0009566	fertilization	100	2.00716	0.0232785	20	0.0331126	21	0.0173841
GO_0022409	positive regulation of cell-cell adhesion	32	1.9337	0.0236596	7	0.0115894	4	0.00331126
GO_0015248	sterol transporter activity	14	1.94317	0.024013	8	0.013245	5	0.00413907
GO_0044425	membrane part	6172	1.95401	0.0257582	550	0.910596	991	0.820364
GO_0005932	microtubule basal body	67	1.96849	0.0257788	31	0.0513245	38	0.0314569
GO_0016758	transferase activity, transferring hexosyl groups	189	1.96219	0.0260251	15	0.0248344	15	0.0124172
GO_0006302	double-strand break repair	95	1.9604	0.0261303	15	0.0248344	15	0.0124172
GO_0034702	ion channel complex	204	1.95725	0.0263274	25	0.0413907	29	0.0240066
GO_0016757	transferase activity, transferring glycosyl groups	261	1.94636	0.0271505	17	0.0281457	18	0.0149007
GO_0022843	voltage-gated cation channel activity	134	1.93008	0.0277235	19	0.0314569	20	0.0165563
GO_0043648	dicarboxylic acid metabolic process	80	1.91113	0.0278612	9	0.0149007	7	0.0057947
GO_0090101	negative regulation of transmembrane receptor protein serine/threonine kinase signaling pathway	94	1.89615	0.0288179	9	0.0149007	7	0.0057947
GO_0050803	regulation of synapse structure and activity	53	1.88786	0.0295081	10	0.0165563	8	0.00662252
GO_0044424	intracellular part	12287	1.89262	0.0295112	1029	1.70364	1910	1.58113
GO_0009986	cell surface	495	1.90208	0.029833	66	0.109271	98	0.0811258
GO_0005509	calcium ion binding	666	1.87895	0.0309355	169	0.279801	282	0.233444
GO_0050906	detection of stimulus involved in sensory perception	474	1.88793	0.0310652	25	0.0413907	31	0.0256623
GO_0005622	intracellular	12611	1.86954	0.0310831	1051	1.74007	1954	1.61755
GO_0043254	regulation of protein complex assembly	192	1.88462	0.0313133	25	0.0413907	30	0.0248344
GO_0009612	response to mechanical stimulus	133	1.88064	0.0314824	23	0.0380795	27	0.022351
GO_0044702	single organism reproductive process	921	1.86853	0.0320997	74	0.122517	111	0.0918874
GO_0050896	response to stimulus	6741	1.8564	0.0322049	546	0.903973	986	0.816225
GO_0031224	intrinsic to membrane	5452	1.85291	0.0324296	482	0.798013	868	0.718543
GO_0045005	maintenance of fidelity involved in DNA-dependent DNA replication	13	1.83351	0.0328939	8	0.013245	6	0.00496689
GO_0005578	proteinaceous extracellular matrix	360	1.85333	0.0329624	117	0.193709	186	0.153974
GO_0005575	cellular_component	17072	1.84182	0.0330435	1362	2.25497	2558	2.11755
GO_0002139	stereocilia coupling link	4	1.86061	0.0331506	19	0.0314569	22	0.0182119
GO_0002141	stereocilia ankle link	4	1.86061	0.0331506	19	0.0314569	22	0.0182119
GO_0002142	stereocilia ankle link complex	4	1.86061	0.0331506	19	0.0314569	22	0.0182119
GO_0006261	DNA-dependent DNA replication	79	1.84734	0.0332117	12	0.0198676	11	0.00910596
GO_0021954	central nervous system neuron development	51	1.82588	0.0334525	8	0.013245	6	0.00496689
GO_0071277	cellular response to calcium ion	29	1.82475	0.0335263	8	0.013245	6	0.00496689
GO_0008156	negative regulation of DNA replication	38	1.81784	0.0340482	8	0.013245	6	0.00496689
GO_0016810	hydrolase activity, acting on carbon-nitrogen (but not peptide) bonds	116	1.80193	0.03526	8	0.013245	6	0.00496689
GO_0036064	cilium basal body	10	1.7934	0.0355194	7	0.0115894	5	0.00413907
GO_0005886	plasma membrane	4297	1.80843	0.0358231	457	0.756622	822	0.680464
GO_0005977	glycogen metabolic process	46	1.78657	0.0360528	7	0.0115894	5	0.00413907
GO_0002040	sprouting angiogenesis	35	1.78672	0.0364483	8	0.013245	6	0.00496689
GO_0047485	protein N-terminus binding	83	1.80077	0.0368017	10	0.0165563	9	0.00745033
GO_0032844	regulation of homeostatic process	264	1.80892	0.036993	27	0.044702	34	0.0281457
GO_0006094	gluconeogenesis	43	1.74471	0.0375068	5	0.00827815	3	0.00248344
GO_0019319	hexose biosynthetic process	47	1.74471	0.0375068	5	0.00827815	3	0.00248344
GO_0046364	monosaccharide biosynthetic process	53	1.74471	0.0375068	5	0.00827815	3	0.00248344
GO_0051726	regulation of cell cycle	739	1.79227	0.0379578	62	0.102649	93	0.0769868
GO_0006892	post-Golgi vesicle-mediated transport	71	1.78608	0.0382444	16	0.0264901	17	0.0140728
GO_0005976	polysaccharide metabolic process	69	1.78069	0.0384095	10	0.0165563	9	0.00745033
GO_0000723	telomere maintenance	58	1.77318	0.0390216	10	0.0165563	9	0.00745033
GO_0032200	telomere organization	59	1.77318	0.0390216	10	0.0165563	9	0.00745033
GO_0021800	cerebral cortex tangential migration	6	1.75097	0.0393601	8	0.013245	6	0.00496689
GO_1901701	cellular response to oxygen-containing compound	343	1.77745	0.0394453	32	0.0529801	42	0.0347682
GO_0016021	integral to membrane	5335	1.75843	0.0398709	472	0.781457	854	0.706954
GO_0032501	multicellular organismal process	5767	1.75827	0.0398966	554	0.917219	1006	0.832781
GO_0005815	microtubule organizing center	488	1.7652	0.0399844	96	0.15894	150	0.124172
GO_0003254	regulation of membrane depolarization	22	1.73594	0.0402221	7	0.0115894	5	0.00413907
GO_0030424	axon	286	1.76286	0.0406873	41	0.0678808	57	0.0471854
GO_0090329	regulation of DNA-dependent DNA replication	25	1.72984	0.0407647	7	0.0115894	5	0.00413907
GO_2000104	negative regulation of DNA-dependent DNA replication	13	1.7148	0.0413535	6	0.00993378	4	0.00331126
GO_0046631	alpha-beta T cell activation	40	1.66599	0.0415905	4	0.00662252	2	0.00165563
GO_0046632	alpha-beta T cell differentiation	35	1.66599	0.0415905	4	0.00662252	2	0.00165563
GO_0044062	regulation of excretion	21	1.66441	0.0417341	4	0.00662252	2	0.00165563
GO_0022402	cell cycle process	879	1.74268	0.0417767	104	0.172185	166	0.137417
GO_0030097	hemopoiesis	366	1.74494	0.0422556	33	0.0546358	44	0.0364238
GO_0050772	positive regulation of axonogenesis	44	1.70463	0.0422625	6	0.00993378	4	0.00331126
GO_0008026	ATP-dependent helicase activity	108	1.73167	0.0428106	15	0.0248344	16	0.013245
GO_0070035	purine NTP-dependent helicase activity	108	1.73167	0.0428106	15	0.0248344	16	0.013245
GO_0016051	carbohydrate biosynthetic process	114	1.72867	0.0428682	9	0.0149007	8	0.00662252
GO_0008094	DNA-dependent ATPase activity	70	1.7227	0.0431427	13	0.0215232	13	0.0107616
GO_0071356	cellular response to tumor necrosis factor	68	1.70569	0.0433579	8	0.013245	6	0.00496689
GO_0043534	blood vessel endothelial cell migration	23	1.68709	0.0438697	6	0.00993378	4	0.00331126
GO_0000729	DNA double-strand break processing	9	1.64148	0.0438965	4	0.00662252	2	0.00165563
GO_0000738	DNA catabolic process, exonucleolytic	11	1.64148	0.0438965	4	0.00662252	2	0.00165563
GO_0008045	motor neuron axon guidance	22	1.68677	0.0439032	6	0.00993378	4	0.00331126
GO_0008138	protein tyrosine/serine/threonine phosphatase activity	43	1.64116	0.0439327	4	0.00662252	2	0.00165563
GO_0010035	response to inorganic substance	286	1.72133	0.0445352	30	0.0496689	40	0.0331126
GO_0035019	somatic stem cell maintenance	37	1.68765	0.0445711	7	0.0115894	5	0.00413907
GO_0000079	regulation of cyclin-dependent protein kinase activity	84	1.67883	0.0446546	6	0.00993378	4	0.00331126
GO_0002027	regulation of heart rate	51	1.70762	0.0447473	10	0.0165563	9	0.00745033
GO_0061430	bone trabecula morphogenesis	10	1.66275	0.0447934	5	0.00827815	3	0.00248344
GO_0016605	PML body	74	1.70735	0.0448012	9	0.0149007	8	0.00662252
GO_0050982	detection of mechanical stimulus	24	1.71684	0.0448209	14	0.0231788	15	0.0124172
GO_0006006	glucose metabolic process	154	1.71216	0.045243	14	0.0231788	15	0.0124172
GO_0006275	regulation of DNA replication	99	1.70079	0.045385	10	0.0165563	9	0.00745033
GO_0000795	synaptonemal complex	25	1.62256	0.0458165	4	0.00662252	2	0.00165563
GO_0065008	regulation of biological quality	2355	1.6934	0.0460165	262	0.433775	458	0.379139
GO_0050919	negative chemotaxis	14	1.67184	0.0460897	7	0.0115894	5	0.00413907
GO_0017127	cholesterol transporter activity	13	1.67165	0.0460913	7	0.0115894	5	0.00413907
GO_0008091	spectrin	9	1.69315	0.0461286	9	0.0149007	8	0.00662252
GO_0086010	membrane depolarization involved in regulation of action potential	12	1.67113	0.0461345	7	0.0115894	5	0.00413907
GO_0086012	membrane depolarization involved in regulation of cardiac muscle cell action potential	12	1.67113	0.0461345	7	0.0115894	5	0.00413907
GO_0004702	receptor signaling protein serine/threonine kinase activity	51	1.66011	0.0464505	6	0.00993378	4	0.00331126
GO_0016020	membrane	7826	1.6847	0.0464998	687	1.13742	1268	1.04967
GO_0005244	voltage-gated ion channel activity	180	1.6939	0.0468703	21	0.0347682	25	0.0206954
GO_0022832	voltage-gated channel activity	180	1.6939	0.0468703	21	0.0347682	25	0.0206954
GO_0006909	phagocytosis	66	1.6907	0.0469742	12	0.0198676	12	0.00993378
GO_0009988	cell-cell recognition	27	1.60683	0.0473474	4	0.00662252	2	0.00165563
GO_0006805	xenobiotic metabolic process	147	1.67865	0.0475169	9	0.0149007	8	0.00662252
GO_0009410	response to xenobiotic stimulus	149	1.67865	0.0475169	9	0.0149007	8	0.00662252
GO_0071466	cellular response to xenobiotic stimulus	148	1.67865	0.0475169	9	0.0149007	8	0.00662252
GO_0071675	regulation of mononuclear cell migration	10	1.63288	0.0477298	5	0.00827815	3	0.00248344
GO_0071503	response to heparin	6	1.63273	0.0477433	5	0.00827815	3	0.00248344
GO_0071504	cellular response to heparin	5	1.63273	0.0477433	5	0.00827815	3	0.00248344
GO_0048521	negative regulation of behavior	29	1.6327	0.0477477	5	0.00827815	3	0.00248344
GO_0050922	negative regulation of chemotaxis	22	1.6327	0.0477477	5	0.00827815	3	0.00248344
GO_0002042	cell migration involved in sprouting angiogenesis	14	1.63269	0.0477507	5	0.00827815	3	0.00248344
GO_0002020	protease binding	56	1.67543	0.0477984	10	0.0165563	9	0.00745033
GO_0022836	gated channel activity	304	1.68223	0.0480537	35	0.057947	48	0.0397351
GO_0022839	ion gated channel activity	304	1.68223	0.0480537	35	0.057947	48	0.0397351
GO_0030182	neuron differentiation	818	1.67423	0.0482272	112	0.18543	182	0.150662
GO_0071949	FAD binding	7	1.59629	0.0484601	4	0.00662252	2	0.00165563
GO_0046470	phosphatidylcholine metabolic process	62	1.66873	0.0484926	8	0.013245	7	0.0057947
GO_0033013	tetrapyrrole metabolic process	47	1.65883	0.0494623	9	0.0149007	8	0.00662252
GO_0035581	sequestering of extracellular ligand from receptor	6	1.58475	0.0496795	4	0.00662252	2	0.00165563
GO_0071692	protein localization to extracellular region	5	1.58475	0.0496795	4	0.00662252	2	0.00165563
GO_0071694	maintenance of protein location in extracellular region	5	1.58475	0.0496795	4	0.00662252	2	0.00165563
GO_0001554	luteolysis	6	1.58435	0.049713	4	0.00662252	2	0.00165563
GO_0002686	negative regulation of leukocyte migration	15	1.58435	0.049713	4	0.00662252	2	0.00165563
GO_0002689	negative regulation of leukocyte chemotaxis	5	1.58435	0.049713	4	0.00662252	2	0.00165563
GO_0005095	GTPase inhibitor activity	13	1.58435	0.049713	4	0.00662252	2	0.00165563
GO_0021889	olfactory bulb interneuron differentiation	12	1.58435	0.049713	4	0.00662252	2	0.00165563
GO_0021891	olfactory bulb interneuron development	8	1.58435	0.049713	4	0.00662252	2	0.00165563
GO_0045499	chemorepellent activity	5	1.58435	0.049713	4	0.00662252	2	0.00165563
GO_0048495	Roundabout binding	4	1.58435	0.049713	4	0.00662252	2	0.00165563
GO_0048846	axon extension involved in axon guidance	13	1.58435	0.049713	4	0.00662252	2	0.00165563
GO_0060763	mammary duct terminal end bud growth	4	1.58435	0.049713	4	0.00662252	2	0.00165563
GO_0070100	negative regulation of chemokine-mediated signaling pathway	4	1.58435	0.049713	4	0.00662252	2	0.00165563
GO_0090025	regulation of monocyte chemotaxis	14	1.58435	0.049713	4	0.00662252	2	0.00165563
GO_0031225	anchored to membrane	145	1.66717	0.0497196	13	0.0215232	14	0.0115894
GO_0007049	cell cycle	1151	1.64969	0.0506276	117	0.193709	192	0.15894
GO_0010966	regulation of phosphate transport	5	1.60357	0.050785	5	0.00827815	3	0.00248344
GO_0010591	regulation of lamellipodium assembly	13	1.60303	0.0508193	5	0.00827815	3	0.00248344
GO_0003958	NADPH-hemoprotein reductase activity	5	1.57324	0.0509046	4	0.00662252	2	0.00165563
GO_0016653	oxidoreductase activity, acting on NAD(P)H, heme protein as acceptor	11	1.57324	0.0509046	4	0.00662252	2	0.00165563
GO_0030510	regulation of BMP signaling pathway	67	1.57315	0.0509187	4	0.00662252	2	0.00165563
GO_0060560	developmental growth involved in morphogenesis	83	1.64354	0.0510124	9	0.0149007	8	0.00662252
GO_0034612	response to tumor necrosis factor	89	1.64281	0.0510697	10	0.0165563	9	0.00745033
GO_0070325	lipoprotein particle receptor binding	19	1.63707	0.0516543	10	0.0165563	9	0.00745033
GO_0015672	monovalent inorganic cation transport	400	1.6475	0.0517912	25	0.0413907	32	0.0264901
GO_0008016	regulation of heart contraction	118	1.64242	0.0520857	14	0.0231788	15	0.0124172
GO_0042129	regulation of T cell proliferation	107	1.63203	0.0522101	8	0.013245	7	0.0057947
GO_0061337	cardiac conduction	21	1.63006	0.0524102	9	0.0149007	8	0.00662252
GO_0048534	hematopoietic or lymphoid organ development	405	1.63562	0.052926	34	0.0562914	47	0.0389073
GO_0051782	negative regulation of cell division	8	1.58399	0.0529398	5	0.00827815	3	0.00248344
GO_0032886	regulation of microtubule-based process	95	1.63642	0.0529443	25	0.0413907	32	0.0264901
GO_0055117	regulation of cardiac muscle contraction	36	1.6233	0.0531216	9	0.0149007	8	0.00662252
GO_0086069	bundle of His cell to Purkinje myocyte communication	7	1.55208	0.0532752	4	0.00662252	2	0.00165563
GO_0086001	regulation of cardiac muscle cell action potential	20	1.61609	0.0538917	9	0.0149007	8	0.00662252
GO_0086036	regulation of cardiac muscle cell membrane potential	21	1.61609	0.0538917	9	0.0149007	8	0.00662252
GO_0021846	cell proliferation in forebrain	26	1.61576	0.0539369	8	0.013245	7	0.0057947
GO_0022027	interkinetic nuclear migration	7	1.61576	0.0539369	8	0.013245	7	0.0057947
GO_0050807	regulation of synapse organization	47	1.61132	0.0544015	9	0.0149007	8	0.00662252
GO_0009593	detection of chemical stimulus	474	1.62072	0.0549442	19	0.0314569	24	0.0198676
GO_0051225	spindle assembly	40	1.56452	0.0550724	5	0.00827815	3	0.00248344
GO_0060307	regulation of ventricular cardiac muscle cell membrane repolarization	5	1.56417	0.0550959	5	0.00827815	3	0.00248344
GO_0031334	positive regulation of protein complex assembly	96	1.60297	0.0553165	9	0.0149007	8	0.00662252
GO_0044087	regulation of cellular component biogenesis	343	1.60821	0.055707	46	0.0761589	67	0.0554636
GO_0071260	cellular response to mechanical stimulus	53	1.53006	0.055844	4	0.00662252	2	0.00165563
GO_0017022	myosin binding	32	1.6097	0.0558511	23	0.0380795	30	0.0248344
GO_0030217	T cell differentiation	106	1.59308	0.056413	8	0.013245	7	0.0057947
GO_0009896	positive regulation of catabolic process	137	1.59827	0.0566429	11	0.0182119	11	0.00910596
GO_0050974	detection of mechanical stimulus involved in sensory perception	17	1.60073	0.0568874	12	0.0198676	13	0.0107616
GO_0006778	porphyrin-containing compound metabolic process	38	1.5868	0.0571095	8	0.013245	7	0.0057947
GO_0005102	receptor binding	1215	1.58813	0.0575466	99	0.163907	162	0.134106
GO_0046906	tetrapyrrole binding	139	1.59351	0.0577071	17	0.0281457	20	0.0165563
GO_0031012	extracellular matrix	425	1.58522	0.0577195	124	0.205298	205	0.169702
GO_0015631	tubulin binding	164	1.57794	0.0591358	35	0.057947	48	0.0397351
GO_0006073	cellular glucan metabolic process	47	1.56842	0.0591827	7	0.0115894	6	0.00496689
GO_0044042	glucan metabolic process	47	1.56842	0.0591827	7	0.0115894	6	0.00496689
GO_0001657	ureteric bud development	93	1.57984	0.059404	18	0.0298013	22	0.0182119
GO_0004497	monooxygenase activity	95	1.57216	0.0596547	15	0.0248344	17	0.0140728
GO_0050865	regulation of cell activation	355	1.5704	0.0605115	24	0.0397351	32	0.0264901
GO_0007051	spindle organization	76	1.56692	0.0607527	19	0.0314569	23	0.0190397
GO_0044699	single-organism process	11133	1.55136	0.0608548	1025	1.69702	1929	1.59685
GO_0051130	positive regulation of cellular component organization	489	1.56331	0.060907	42	0.0695364	61	0.0504967
GO_0044430	cytoskeletal part	1293	1.54751	0.0618796	252	0.417218	444	0.36755
GO_0042102	positive regulation of T cell proliferation	69	1.54363	0.0620912	7	0.0115894	6	0.00496689
GO_0021795	cerebral cortex cell migration	31	1.54228	0.0622789	8	0.013245	7	0.0057947
GO_0090288	negative regulation of cellular response to growth factor stimulus	86	1.55272	0.0624054	12	0.0198676	13	0.0107616
GO_0048869	cellular developmental process	2531	1.53636	0.0630866	283	0.468543	503	0.416391
GO_0030098	lymphocyte differentiation	155	1.54094	0.0634462	10	0.0165563	10	0.00827815
GO_0002520	immune system development	431	1.53831	0.0641253	34	0.0562914	48	0.0397351
GO_0050954	sensory perception of mechanical stimulus	132	1.53265	0.0646756	44	0.0728477	66	0.0546358
GO_0008150	biological_process	15760	1.51749	0.0649904	1296	2.14569	2461	2.03725
GO_0033700	phospholipid efflux	11	1.51897	0.0651036	7	0.0115894	6	0.00496689
GO_0051052	regulation of DNA metabolic process	204	1.52895	0.0654342	14	0.0231788	16	0.013245
GO_0042490	mechanoreceptor differentiation	43	1.52526	0.0657383	27	0.044702	37	0.0306291
GO_0010522	regulation of calcium ion transport into cytosol	54	1.51101	0.0660987	7	0.0115894	6	0.00496689
GO_0006950	response to stress	2769	1.51339	0.066183	199	0.32947	347	0.287252
GO_0006814	sodium ion transport	164	1.52236	0.066297	18	0.0298013	22	0.0182119
GO_0042403	thyroid hormone metabolic process	18	1.51686	0.0666051	9	0.0149007	9	0.00745033
GO_0044264	cellular polysaccharide metabolic process	64	1.51666	0.0666312	9	0.0149007	9	0.00745033
GO_0000794	condensed nuclear chromosome	65	1.50479	0.0668872	7	0.0115894	6	0.00496689
GO_0045178	basal part of cell	37	1.51186	0.0675073	22	0.0364238	29	0.0240066
GO_0030055	cell-substrate junction	141	1.50724	0.0679273	45	0.0745033	68	0.0562914
GO_0043542	endothelial cell migration	47	1.49477	0.0681664	7	0.0115894	6	0.00496689
GO_0044707	single-multicellular organism process	5558	1.49463	0.0681715	532	0.880795	979	0.810431
GO_0010563	negative regulation of phosphorus metabolic process	271	1.50835	0.0681727	19	0.0314569	24	0.0198676
GO_0045936	negative regulation of phosphate metabolic process	271	1.50835	0.0681727	19	0.0314569	24	0.0198676
GO_0051592	response to calcium ion	92	1.50439	0.0685918	11	0.0182119	12	0.00993378
GO_0006942	regulation of striated muscle contraction	51	1.49642	0.0690184	10	0.0165563	10	0.00827815
GO_0030218	erythrocyte differentiation	62	1.47695	0.0690998	8	0.013245	7	0.0057947
GO_0032984	macromolecular complex disassembly	127	1.48642	0.0692541	7	0.0115894	6	0.00496689
GO_0007044	cell-substrate junction assembly	34	1.4969	0.0694668	35	0.057947	51	0.0422185
GO_0006895	Golgi to endosome transport	9	1.47789	0.0702729	6	0.00993378	5	0.00413907
GO_0086002	regulation of cardiac muscle cell action potential involved in contraction	14	1.47863	0.0702783	7	0.0115894	6	0.00496689
GO_0086004	regulation of cardiac muscle cell contraction	14	1.47863	0.0702783	7	0.0115894	6	0.00496689
GO_0086005	regulation of ventricular cardiac muscle cell action potential	10	1.47863	0.0702783	7	0.0115894	6	0.00496689
GO_0090092	regulation of transmembrane receptor protein serine/threonine kinase signaling pathway	167	1.48813	0.0702847	9	0.0149007	9	0.00745033
GO_0050907	detection of chemical stimulus involved in sensory perception	445	1.49105	0.070685	14	0.0231788	17	0.0140728
GO_0046471	phosphatidylglycerol metabolic process	33	1.47254	0.0707567	5	0.00827815	4	0.00331126
GO_0007411	axon guidance	358	1.47931	0.0712376	59	0.0976821	91	0.0753311
GO_0007126	meiosis	141	1.4811	0.0717648	20	0.0331126	26	0.0215232
GO_0051321	meiotic cell cycle	144	1.4811	0.0717648	20	0.0331126	26	0.0215232
GO_0051327	M phase of meiotic cell cycle	141	1.4811	0.0717648	20	0.0331126	26	0.0215232
GO_0002064	epithelial cell development	77	1.47825	0.0718094	12	0.0198676	13	0.0107616
GO_0010975	regulation of neuron projection development	216	1.47614	0.0721105	23	0.0380795	30	0.0248344
GO_0015850	organic hydroxy compound transport	69	1.47355	0.072429	12	0.0198676	13	0.0107616
GO_0003015	heart process	38	1.4548	0.0734828	7	0.0115894	6	0.00496689
GO_0060047	heart contraction	38	1.4548	0.0734828	7	0.0115894	6	0.00496689
GO_0060048	cardiac muscle contraction	32	1.4548	0.0734828	7	0.0115894	6	0.00496689
GO_0071396	cellular response to lipid	247	1.45908	0.0736606	13	0.0215232	14	0.0115894
GO_0090287	regulation of cellular response to growth factor stimulus	143	1.46222	0.074325	13	0.0215232	15	0.0124172
GO_1901361	organic cyclic compound catabolic process	985	1.45274	0.0744284	143	0.236755	247	0.20447
GO_0004984	olfactory receptor activity	419	1.46294	0.0744561	12	0.0198676	14	0.0115894
GO_0050911	detection of chemical stimulus involved in sensory perception of smell	419	1.46294	0.0744561	12	0.0198676	14	0.0115894
GO_0000077	DNA damage checkpoint	132	1.45759	0.0746014	8	0.013245	8	0.00662252
GO_0000428	DNA-directed RNA polymerase complex	100	1.44267	0.0748052	5	0.00827815	4	0.00331126
GO_0016591	DNA-directed RNA polymerase II, holoenzyme	89	1.44267	0.0748052	5	0.00827815	4	0.00331126
GO_0030880	RNA polymerase complex	101	1.44267	0.0748052	5	0.00827815	4	0.00331126
GO_0055029	nuclear DNA-directed RNA polymerase complex	100	1.44267	0.0748052	5	0.00827815	4	0.00331126
GO_0030030	cell projection organization	783	1.44812	0.0750189	141	0.233444	240	0.198676
GO_0007179	transforming growth factor beta receptor signaling pathway	123	1.45104	0.0751	10	0.0165563	10	0.00827815
GO_0043394	proteoglycan binding	19	1.44731	0.0757933	9	0.0149007	9	0.00745033
GO_1901564	organonitrogen compound metabolic process	1708	1.44142	0.075806	199	0.32947	352	0.291391
GO_0051495	positive regulation of cytoskeleton organization	105	1.44118	0.0766496	9	0.0149007	9	0.00745033
GO_0007275	multicellular organismal development	3923	1.42756	0.0774867	413	0.683775	754	0.624172
GO_0020037	heme binding	130	1.43891	0.0775932	15	0.0248344	18	0.0149007
GO_0021953	central nervous system neuron differentiation	123	1.43285	0.0782656	11	0.0182119	12	0.00993378
GO_0051489	regulation of filopodium assembly	29	1.41674	0.0787167	6	0.00993378	5	0.00413907
GO_0005593	FACIT collagen	6	1.4121	0.079131	5	0.00827815	4	0.00331126
GO_0032006	regulation of TOR signaling cascade	35	1.42657	0.0793087	13	0.0215232	15	0.0124172
GO_0051051	negative regulation of transport	276	1.42616	0.0796142	14	0.0231788	17	0.0140728
GO_0046872	metal ion binding	3881	1.41188	0.0797471	411	0.680464	753	0.623344
GO_0048478	replication fork protection	4	1.40266	0.0805036	5	0.00827815	4	0.00331126
GO_0016830	carbon-carbon lyase activity	43	1.39522	0.0810218	4	0.00662252	3	0.00248344
GO_0019953	sexual reproduction	586	1.40885	0.0813783	53	0.0877483	82	0.0678808
GO_0042159	lipoprotein catabolic process	5	1.39822	0.0814281	6	0.00993378	5	0.00413907
GO_0007605	sensory perception of sound	124	1.40535	0.0820784	43	0.0711921	66	0.0546358
GO_0009308	amine metabolic process	145	1.40647	0.0821205	14	0.0231788	17	0.0140728
GO_1901681	sulfur compound binding	179	1.40493	0.0821414	28	0.0463576	38	0.0314569
GO_0005737	cytoplasm	9146	1.39345	0.0822338	825	1.36589	1551	1.28394
GO_0032273	positive regulation of protein polymerization	53	1.39091	0.08252	6	0.00993378	5	0.00413907
GO_0000910	cytokinesis	83	1.40432	0.0828027	14	0.0231788	17	0.0140728
GO_0060113	inner ear receptor cell differentiation	37	1.39331	0.0842466	26	0.0430464	37	0.0306291
GO_0032504	multicellular organism reproduction	656	1.38478	0.0849724	53	0.0877483	82	0.0678808
GO_0048609	multicellular organismal reproductive process	656	1.38478	0.0849724	53	0.0877483	82	0.0678808
GO_0003151	outflow tract morphogenesis	46	1.37268	0.0849973	5	0.00827815	4	0.00331126
GO_0045665	negative regulation of neuron differentiation	56	1.3724	0.0853212	6	0.00993378	5	0.00413907
GO_0007017	microtubule-based process	375	1.37988	0.0853386	107	0.177152	179	0.148179
GO_0086019	cell-cell signaling involved in cardiac conduction	9	1.37225	0.0853412	6	0.00993378	5	0.00413907
GO_0032314	regulation of Rac GTPase activity	14	1.36367	0.0863888	5	0.00827815	4	0.00331126
GO_0000003	reproduction	1494	1.3725	0.0864338	102	0.168874	171	0.141556
GO_0022414	reproductive process	1489	1.3725	0.0864338	102	0.168874	171	0.141556
GO_0010596	negative regulation of endothelial cell migration	26	1.36275	0.0865316	5	0.00827815	4	0.00331126
GO_0002684	positive regulation of immune system process	542	1.37166	0.0875289	28	0.0463576	40	0.0331126
GO_0044089	positive regulation of cellular component biogenesis	21	1.35381	0.0879267	5	0.00827815	4	0.00331126
GO_0051962	positive regulation of nervous system development	20	1.35381	0.0879267	5	0.00827815	4	0.00331126
GO_0051963	regulation of synapse assembly	31	1.35381	0.0879267	5	0.00827815	4	0.00331126
GO_0051965	positive regulation of synapse assembly	20	1.35381	0.0879267	5	0.00827815	4	0.00331126
GO_0043395	heparan sulfate proteoglycan binding	15	1.35346	0.0879806	5	0.00827815	4	0.00331126
GO_0050767	regulation of neurogenesis	400	1.36605	0.0881678	33	0.0546358	48	0.0397351
GO_0051893	regulation of focal adhesion assembly	26	1.36187	0.0886188	8	0.013245	8	0.00662252
GO_0090109	regulation of cell-substrate junction assembly	26	1.36187	0.0886188	8	0.013245	8	0.00662252
GO_0032880	regulation of protein localization	365	1.36438	0.0886241	28	0.0463576	40	0.0331126
GO_0030539	male genitalia development	24	1.34549	0.0892478	5	0.00827815	4	0.00331126
GO_1901021	positive regulation of calcium ion transmembrane transporter activity	13	1.34346	0.0895667	5	0.00827815	4	0.00331126
GO_2001259	positive regulation of cation channel activity	13	1.34346	0.0895667	5	0.00827815	4	0.00331126
GO_0046700	heterocycle catabolic process	954	1.35089	0.0896863	141	0.233444	246	0.203642
GO_0007155	cell adhesion	786	1.34692	0.0900571	201	0.332782	357	0.29553
GO_0022610	biological adhesion	788	1.34692	0.0900571	201	0.332782	357	0.29553
GO_0050910	detection of mechanical stimulus involved in sensory perception of sound	11	1.3563	0.090412	11	0.0182119	13	0.0107616
GO_0044262	cellular carbohydrate metabolic process	142	1.35528	0.0905478	13	0.0215232	16	0.013245
GO_0043167	ion binding	5830	1.34004	0.0907059	647	1.07119	1210	1.00166
GO_0044763	single-organism cellular process	10220	1.33708	0.0910694	948	1.56954	1797	1.48758
GO_0043241	protein complex disassembly	106	1.33328	0.0912031	5	0.00827815	4	0.00331126
GO_0043624	cellular protein complex disassembly	104	1.33328	0.0912031	5	0.00827815	4	0.00331126
GO_0051261	protein depolymerization	10	1.33328	0.0912031	5	0.00827815	4	0.00331126
GO_0001527	microfibril	8	1.32691	0.0915949	4	0.00662252	3	0.00248344
GO_0043205	fibril	12	1.32691	0.0915949	4	0.00662252	3	0.00248344
GO_0003713	transcription coactivator activity	270	1.34656	0.0917758	21	0.0347682	29	0.0240066
GO_0043169	cation binding	4072	1.33431	0.091828	424	0.701987	781	0.646523
GO_0045595	regulation of cell differentiation	1022	1.33677	0.0922345	89	0.147351	149	0.123344
GO_0044459	plasma membrane part	1918	1.33241	0.0924723	224	0.370861	401	0.331954
GO_0022008	neurogenesis	1139	1.33287	0.0925126	138	0.228477	238	0.19702
GO_0032271	regulation of protein polymerization	108	1.34152	0.0925523	20	0.0331126	27	0.022351
GO_0031290	retinal ganglion cell axon guidance	17	1.32448	0.0926249	5	0.00827815	4	0.00331126
GO_0021537	telencephalon development	165	1.33826	0.0929002	25	0.0413907	35	0.0289735
GO_0003674	molecular_function	15292	1.32549	0.0929662	1262	2.0894	2413	1.99752
GO_0086065	cell communication involved in cardiac conduction	17	1.33337	0.0931564	8	0.013245	8	0.00662252
GO_0017015	regulation of transforming growth factor beta receptor signaling pathway	91	1.33387	0.09334	7	0.0115894	7	0.0057947
GO_0007588	excretion	48	1.31589	0.0933978	4	0.00662252	3	0.00248344
GO_0044708	single-organism behavior	328	1.334	0.0934184	30	0.0496689	43	0.035596
GO_0045104	intermediate filament cytoskeleton organization	29	1.33177	0.094301	13	0.0215232	16	0.013245
GO_0004709	MAP kinase kinase kinase activity	20	1.31421	0.0943265	5	0.00827815	4	0.00331126
GO_0048666	neuron development	677	1.32258	0.0944204	98	0.162252	164	0.135762
GO_0014074	response to purine-containing compound	113	1.32821	0.0949096	13	0.0215232	16	0.013245
GO_0009925	basal plasma membrane	30	1.32599	0.0949349	21	0.0347682	29	0.0240066
GO_0017144	drug metabolic process	33	1.30486	0.0952309	4	0.00662252	3	0.00248344
GO_0022407	regulation of cell-cell adhesion	74	1.32367	0.095251	10	0.0165563	11	0.00910596
GO_0097367	carbohydrate derivative binding	197	1.31914	0.0957374	34	0.0562914	49	0.0405629
GO_0002162	dystroglycan binding	6	1.30545	0.0957923	5	0.00827815	4	0.00331126
GO_0032411	positive regulation of transporter activity	32	1.32008	0.0959943	12	0.0198676	14	0.0115894
GO_0032414	positive regulation of ion transmembrane transporter activity	25	1.32008	0.0959943	12	0.0198676	14	0.0115894
GO_0016462	pyrophosphatase activity	796	1.30822	0.0966296	174	0.288079	307	0.254139
GO_0016817	hydrolase activity, acting on acid anhydrides	803	1.30822	0.0966296	174	0.288079	307	0.254139
GO_0016818	hydrolase activity, acting on acid anhydrides, in phosphorus-containing anhydrides	798	1.30822	0.0966296	174	0.288079	307	0.254139
GO_0010976	positive regulation of neuron projection development	59	1.31143	0.0967702	8	0.013245	8	0.00662252
GO_0030042	actin filament depolymerization	5	1.29354	0.0971388	4	0.00662252	3	0.00248344
GO_0034383	low-density lipoprotein particle clearance	10	1.29511	0.0975335	5	0.00827815	4	0.00331126
GO_0000165	MAPK cascade	195	1.30917	0.0977518	18	0.0298013	24	0.0198676
GO_0019838	growth factor binding	105	1.30555	0.0984324	12	0.0198676	14	0.0115894
GO_0048699	generation of neurons	1072	1.29609	0.0987267	130	0.215232	224	0.18543
GO_0051707	response to other organism	551	1.30206	0.0987462	33	0.0546358	49	0.0405629
GO_0007178	transmembrane receptor protein serine/threonine kinase signaling pathway	182	1.3011	0.0991821	12	0.0198676	14	0.0115894
GO_0002237	response to molecule of bacterial origin	220	1.30077	0.0993383	17	0.0281457	22	0.0182119
GO_0032496	response to lipopolysaccharide	208	1.30077	0.0993383	17	0.0281457	22	0.0182119
GO_0009611	response to wounding	983	1.29326	0.0995987	86	0.142384	144	0.119205
GO_0022600	digestive system process	37	1.27432	0.10044	4	0.00662252	3	0.00248344
GO_0042445	hormone metabolic process	142	1.29267	0.100524	15	0.0248344	19	0.0157285
GO_0007600	sensory perception	861	1.28659	0.100668	86	0.142384	144	0.119205
GO_0006260	DNA replication	203	1.29226	0.100747	24	0.0397351	34	0.0281457
GO_0005759	mitochondrial matrix	280	1.29141	0.100833	12	0.0198676	14	0.0115894
GO_0010181	FMN binding	14	1.27178	0.100886	4	0.00662252	3	0.00248344
GO_0070099	regulation of chemokine-mediated signaling pathway	6	1.27149	0.100935	4	0.00662252	3	0.00248344
GO_0032368	regulation of lipid transport	65	1.28694	0.101187	7	0.0115894	7	0.0057947
GO_0034097	response to cytokine stimulus	505	1.28754	0.101282	34	0.0562914	50	0.0413907
GO_0034101	erythrocyte homeostasis	69	1.2773	0.101675	8	0.013245	8	0.00662252
GO_0051249	regulation of lymphocyte activation	291	1.28625	0.101994	20	0.0331126	28	0.0231788
GO_0031345	negative regulation of cell projection organization	78	1.28465	0.10214	9	0.0149007	10	0.00827815
GO_0072503	cellular divalent inorganic cation homeostasis	233	1.28284	0.10227	24	0.0397351	34	0.0281457
GO_0031016	pancreas development	79	1.2671	0.102391	5	0.00827815	4	0.00331126
GO_0022892	substrate-specific transporter activity	973	1.27632	0.10246	89	0.147351	149	0.123344
GO_0060306	regulation of membrane repolarization	9	1.26661	0.102464	5	0.00827815	4	0.00331126
GO_0086009	membrane repolarization	7	1.26661	0.102464	5	0.00827815	4	0.00331126
GO_0086011	membrane repolarization involved in regulation of action potential	7	1.26661	0.102464	5	0.00827815	4	0.00331126
GO_0086013	membrane repolarization involved in regulation of cardiac muscle cell action potential	7	1.26661	0.102464	5	0.00827815	4	0.00331126
GO_0086070	SA node cell to atrial cardiac muscle cell communication	4	1.26661	0.102464	5	0.00827815	4	0.00331126
GO_0017148	negative regulation of translation	64	1.2612	0.102748	4	0.00662252	3	0.00248344
GO_0001655	urogenital system development	278	1.2784	0.102792	38	0.0629139	58	0.0480133
GO_0032970	regulation of actin filament-based process	201	1.27682	0.103155	39	0.0645695	60	0.0496689
GO_0048265	response to pain	24	1.27545	0.103162	7	0.0115894	7	0.0057947
GO_0035315	hair cell differentiation	6	1.27736	0.103776	8	0.013245	9	0.00745033
GO_0001822	kidney development	188	1.27409	0.103789	26	0.0430464	37	0.0306291
GO_0010038	response to metal ion	252	1.27336	0.10413	24	0.0397351	35	0.0289735
GO_0046982	protein heterodimerization activity	378	1.27125	0.104195	25	0.0413907	35	0.0289735
GO_0043001	Golgi to plasma membrane protein transport	15	1.27162	0.104414	9	0.0149007	10	0.00827815
GO_0002682	regulation of immune system process	880	1.26812	0.104489	44	0.0728477	69	0.0571192
GO_0034185	apolipoprotein binding	16	1.24939	0.104851	4	0.00662252	3	0.00248344
GO_0002694	regulation of leukocyte activation	331	1.26931	0.104974	21	0.0347682	30	0.0248344
GO_0044432	endoplasmic reticulum part	919	1.26246	0.104982	95	0.157285	161	0.133278
GO_0017111	nucleoside-triphosphatase activity	760	1.26008	0.105049	171	0.283113	303	0.250828
GO_0097458	neuron part	746	1.2632	0.105088	76	0.125828	126	0.104305
GO_0043005	neuron projection	653	1.25847	0.105944	72	0.119205	119	0.0985099
GO_0003230	cardiac atrium development	24	1.23832	0.106869	4	0.00662252	3	0.00248344
GO_0051094	positive regulation of developmental process	691	1.2534	0.107003	51	0.0844371	81	0.067053
GO_0031570	DNA integrity checkpoint	139	1.25547	0.107651	8	0.013245	9	0.00745033
GO_0044270	cellular nitrogen compound catabolic process	956	1.24506	0.107886	140	0.231788	247	0.20447
GO_0019439	aromatic compound catabolic process	957	1.24398	0.108067	141	0.233444	249	0.206126
GO_0016853	isomerase activity	139	1.24769	0.10811	7	0.0115894	7	0.0057947
GO_0031272	regulation of pseudopodium assembly	10	1.23099	0.108225	4	0.00662252	3	0.00248344
GO_0008201	heparin binding	132	1.24507	0.108967	21	0.0347682	28	0.0231788
GO_0005219	ryanodine-sensitive calcium-release channel activity	5	1.24704	0.109155	8	0.013245	9	0.00745033
GO_0043583	ear development	183	1.24256	0.109229	42	0.0695364	66	0.0546358
GO_2001233	regulation of apoptotic signaling pathway	69	1.24238	0.10941	6	0.00993378	6	0.00496689
GO_0010959	regulation of metal ion transport	171	1.24462	0.109425	16	0.0264901	21	0.0173841
GO_0007016	cytoskeletal anchoring at plasma membrane	10	1.24219	0.109441	6	0.00993378	6	0.00496689
GO_0042592	homeostatic process	1093	1.23693	0.109458	118	0.195364	204	0.168874
GO_0051302	regulation of cell division	84	1.23949	0.10957	14	0.0231788	17	0.0140728
GO_0015630	microtubule cytoskeleton	870	1.23317	0.10999	190	0.31457	338	0.279801
GO_0048610	cellular process involved in reproduction	455	1.23735	0.110434	35	0.057947	54	0.044702
GO_0048844	artery morphogenesis	44	1.23259	0.110863	7	0.0115894	7	0.0057947
GO_0006333	chromatin assembly or disassembly	136	1.23396	0.110941	6	0.00993378	6	0.00496689
GO_0016607	nuclear speck	148	1.23746	0.110946	12	0.0198676	15	0.0124172
GO_0006874	cellular calcium ion homeostasis	222	1.23514	0.110956	23	0.0380795	33	0.0273179
GO_0042625	ATPase activity, coupled to transmembrane movement of ions	65	1.23655	0.111171	10	0.0165563	12	0.00993378
GO_0019903	protein phosphatase binding	81	1.23623	0.111174	12	0.0198676	15	0.0124172
GO_0032502	developmental process	4323	1.22389	0.111234	455	0.753311	844	0.698676
GO_0007608	sensory perception of smell	441	1.23629	0.111315	13	0.0215232	17	0.0140728
GO_0051235	maintenance of location	123	1.22894	0.111482	51	0.0844371	82	0.0678808
GO_0007416	synapse assembly	50	1.23241	0.111618	11	0.0182119	13	0.0107616
GO_0048514	blood vessel morphogenesis	338	1.22767	0.111823	46	0.0761589	73	0.0604305
GO_0033267	axon part	133	1.23057	0.112062	21	0.0347682	30	0.0248344
GO_0030512	negative regulation of transforming growth factor beta receptor signaling pathway	66	1.22439	0.112707	6	0.00993378	6	0.00496689
GO_0009954	proximal/distal pattern formation	30	1.2063	0.112844	4	0.00662252	3	0.00248344
GO_0043025	neuronal cell body	292	1.22611	0.112899	20	0.0331126	28	0.0231788
GO_0016339	calcium-dependent cell-cell adhesion	26	1.22533	0.112932	13	0.0215232	16	0.013245
GO_1901565	organonitrogen compound catabolic process	890	1.21305	0.11377	152	0.251656	270	0.22351
GO_0010594	regulation of endothelial cell migration	73	1.21704	0.114345	9	0.0149007	10	0.00827815
GO_0046683	response to organophosphorus	98	1.21771	0.114671	10	0.0165563	12	0.00993378
GO_0001933	negative regulation of protein phosphorylation	221	1.21516	0.114966	17	0.0281457	23	0.0190397
GO_0042326	negative regulation of phosphorylation	230	1.21516	0.114966	17	0.0281457	23	0.0190397
GO_0044437	vacuolar part	254	1.21051	0.115654	24	0.0397351	35	0.0289735
GO_0001754	eye photoreceptor cell differentiation	34	1.20792	0.115804	6	0.00993378	6	0.00496689
GO_0042462	eye photoreceptor cell development	25	1.20792	0.115804	6	0.00993378	6	0.00496689
GO_0002039	p53 binding	48	1.20346	0.117072	5	0.00827815	5	0.00413907
GO_0000082	G1/S transition of mitotic cell cycle	166	1.18386	0.117173	4	0.00662252	3	0.00248344
GO_0000146	microfilament motor activity	20	1.20256	0.117296	12	0.0198676	15	0.0124172
GO_0019199	transmembrane receptor protein kinase activity	84	1.20055	0.117305	16	0.0264901	21	0.0173841
GO_0007399	nervous system development	1714	1.19404	0.117334	197	0.326159	352	0.291391
GO_0042158	lipoprotein biosynthetic process	59	1.1939	0.11817	7	0.0115894	7	0.0057947
GO_0007127	meiosis I	78	1.19853	0.118316	10	0.0165563	12	0.00993378
GO_0048839	inner ear development	157	1.1918	0.118897	41	0.0678808	65	0.053808
GO_0005996	monosaccharide metabolic process	216	1.19539	0.118948	16	0.0264901	22	0.0182119
GO_0002429	immune response-activating cell surface receptor signaling pathway	118	1.19149	0.11895	6	0.00993378	6	0.00496689
GO_0002768	immune response-regulating cell surface receptor signaling pathway	131	1.19149	0.11895	6	0.00993378	6	0.00496689
GO_0044057	regulation of system process	462	1.19089	0.118993	43	0.0711921	68	0.0562914
GO_0009987	cellular process	13508	1.18211	0.119	1124	1.86093	2151	1.78063
GO_0006308	DNA catabolic process	69	1.19111	0.119026	6	0.00993378	6	0.00496689
GO_0045786	negative regulation of cell cycle	255	1.1918	0.119113	29	0.0480133	44	0.0364238
GO_0072507	divalent inorganic cation homeostasis	247	1.19029	0.119498	24	0.0397351	35	0.0289735
GO_0001959	regulation of cytokine-mediated signaling pathway	86	1.19179	0.119514	8	0.013245	9	0.00745033
GO_0050661	NADP binding	44	1.19054	0.11976	8	0.013245	9	0.00745033
GO_0006893	Golgi to plasma membrane transport	21	1.18706	0.12054	10	0.0165563	12	0.00993378
GO_0019904	protein domain specific binding	560	1.18133	0.120637	63	0.104305	104	0.0860927
GO_0070296	sarcoplasmic reticulum calcium ion transport	7	1.18212	0.120773	6	0.00993378	6	0.00496689
GO_0045727	positive regulation of translation	48	1.18201	0.120795	6	0.00993378	6	0.00496689
GO_0060284	regulation of cell development	499	1.18026	0.120963	43	0.0711921	68	0.0562914
GO_0044422	organelle part	6409	1.17231	0.121163	618	1.02318	1163	0.962748
GO_0030154	cell differentiation	2436	1.1717	0.121589	263	0.43543	479	0.396523
GO_0001948	glycoprotein binding	63	1.18038	0.121801	12	0.0198676	15	0.0124172
GO_0009063	cellular amino acid catabolic process	110	1.18029	0.121862	10	0.0165563	12	0.00993378
GO_0045103	intermediate filament-based process	30	1.17968	0.122071	13	0.0215232	17	0.0140728
GO_0032391	photoreceptor connecting cilium	23	1.17284	0.122873	9	0.0149007	10	0.00827815
GO_0031572	G2/M transition DNA damage checkpoint	31	1.17159	0.123259	5	0.00827815	5	0.00413907
GO_0051048	negative regulation of secretion	123	1.17419	0.123411	7	0.0115894	8	0.00662252
GO_0051251	positive regulation of lymphocyte activation	213	1.17218	0.123504	16	0.0264901	22	0.0182119
GO_1901575	organic substance catabolic process	1862	1.16189	0.123676	197	0.326159	357	0.29553
GO_0002028	regulation of sodium ion transport	42	1.16919	0.12395	8	0.013245	9	0.00745033
GO_0042632	cholesterol homeostasis	56	1.16912	0.124028	12	0.0198676	15	0.0124172
GO_0055092	sterol homeostasis	56	1.16912	0.124028	12	0.0198676	15	0.0124172
GO_1901606	alpha-amino acid catabolic process	84	1.16869	0.124046	8	0.013245	9	0.00745033
GO_0050662	coenzyme binding	185	1.16707	0.12452	16	0.0264901	22	0.0182119
GO_0001525	angiogenesis	260	1.16083	0.125065	38	0.0629139	60	0.0496689
GO_0050769	positive regulation of neurogenesis	121	1.16386	0.125384	11	0.0182119	14	0.0115894
GO_0010008	endosome membrane	318	1.16007	0.12567	22	0.0364238	32	0.0264901
GO_0072001	renal system development	241	1.15579	0.126138	36	0.0596027	56	0.0463576
GO_0008064	regulation of actin polymerization or depolymerization	98	1.1577	0.126442	17	0.0281457	24	0.0198676
GO_0030833	regulation of actin filament polymerization	87	1.1577	0.126442	17	0.0281457	24	0.0198676
GO_0033993	response to lipid	614	1.15252	0.126515	46	0.0761589	74	0.0612583
GO_0044070	regulation of anion transport	68	1.15459	0.126879	8	0.013245	9	0.00745033
GO_0002495	antigen processing and presentation of peptide antigen via MHC class II	94	1.15419	0.126953	8	0.013245	9	0.00745033
GO_0002504	antigen processing and presentation of peptide or polysaccharide antigen via MHC class II	94	1.15419	0.126953	8	0.013245	9	0.00745033
GO_0006200	ATP catabolic process	360	1.14741	0.12702	118	0.195364	208	0.172185
GO_0016887	ATPase activity	357	1.14741	0.12702	118	0.195364	208	0.172185
GO_0060249	anatomical structure homeostasis	162	1.15321	0.127058	22	0.0364238	32	0.0264901
GO_0031400	negative regulation of protein modification process	343	1.15314	0.127199	19	0.0314569	27	0.022351
GO_0033555	multicellular organismal response to stress	48	1.15095	0.127601	8	0.013245	9	0.00745033
GO_0006576	cellular biogenic amine metabolic process	125	1.14901	0.128019	11	0.0182119	14	0.0115894
GO_0044106	cellular amine metabolic process	125	1.14901	0.128019	11	0.0182119	14	0.0115894
GO_0007338	single fertilization	75	1.14218	0.128989	8	0.013245	9	0.00745033
GO_0055074	calcium ion homeostasis	234	1.14136	0.129436	23	0.0380795	34	0.0281457
GO_0060070	canonical Wnt receptor signaling pathway	83	1.1399	0.129869	8	0.013245	9	0.00745033
GO_0015077	monovalent inorganic cation transmembrane transporter activity	320	1.13796	0.130316	19	0.0314569	27	0.022351
GO_0006937	regulation of muscle contraction	105	1.13765	0.130444	10	0.0165563	12	0.00993378
GO_0015918	sterol transport	43	1.13735	0.1305	10	0.0165563	12	0.00993378
GO_0030301	cholesterol transport	43	1.13735	0.1305	10	0.0165563	12	0.00993378
GO_0032269	negative regulation of cellular protein metabolic process	438	1.1352	0.130755	22	0.0364238	32	0.0264901
GO_0050795	regulation of behavior	140	1.13445	0.131164	16	0.0264901	22	0.0182119
GO_0045785	positive regulation of cell adhesion	124	1.1318	0.131402	19	0.0314569	26	0.0215232
GO_0071363	cellular response to growth factor stimulus	355	1.13037	0.131757	21	0.0347682	30	0.0248344
GO_0001952	regulation of cell-matrix adhesion	58	1.13126	0.131771	10	0.0165563	12	0.00993378
GO_0034329	cell junction assembly	141	1.12653	0.13214	46	0.0761589	75	0.0620861
GO_0044421	extracellular region part	1130	1.1207	0.132373	172	0.284768	306	0.253311
GO_0043266	regulation of potassium ion transport	31	1.12681	0.132577	8	0.013245	9	0.00745033
GO_0086091	regulation of heart rate by cardiac conduction	14	1.12307	0.132724	6	0.00993378	6	0.00496689
GO_0014068	positive regulation of phosphatidylinositol 3-kinase cascade	46	1.12267	0.133432	8	0.013245	9	0.00745033
GO_0043168	anion binding	2380	1.11303	0.133686	304	0.503311	560	0.463576
GO_0030204	chondroitin sulfate metabolic process	56	1.12283	0.133785	11	0.0182119	14	0.0115894
GO_0050654	chondroitin sulfate proteoglycan metabolic process	58	1.12283	0.133785	11	0.0182119	14	0.0115894
GO_0005783	endoplasmic reticulum	1289	1.11391	0.134125	126	0.208609	222	0.183775
GO_0003008	system process	1957	1.11106	0.134325	181	0.299669	325	0.26904
GO_0022403	cell cycle phase	738	1.11213	0.134596	79	0.130795	133	0.110099
GO_0030315	T-tubule	26	1.11639	0.134783	15	0.0248344	20	0.0165563
GO_0001960	negative regulation of cytokine-mediated signaling pathway	30	1.11487	0.134833	5	0.00827815	5	0.00413907
GO_0046034	ATP metabolic process	388	1.10948	0.135002	118	0.195364	209	0.173013
GO_0009607	response to biotic stimulus	576	1.11282	0.135095	34	0.0562914	53	0.0438742
GO_0044440	endosomal part	327	1.11129	0.135792	23	0.0380795	34	0.0281457
GO_0032946	positive regulation of mononuclear cell proliferation	100	1.11232	0.136054	7	0.0115894	8	0.00662252
GO_0050671	positive regulation of lymphocyte proliferation	99	1.11232	0.136054	7	0.0115894	8	0.00662252
GO_0005178	integrin binding	78	1.10878	0.136381	25	0.0413907	38	0.0314569
GO_0007283	spermatogenesis	405	1.1013	0.137527	38	0.0629139	60	0.0496689
GO_0048232	male gamete generation	406	1.1013	0.137527	38	0.0629139	60	0.0496689
GO_0031960	response to corticosteroid stimulus	147	1.10537	0.13753	7	0.0115894	8	0.00662252
GO_0051384	response to glucocorticoid stimulus	138	1.10537	0.13753	7	0.0115894	8	0.00662252
GO_0009117	nucleotide metabolic process	905	1.09633	0.13771	138	0.228477	247	0.20447
GO_0022898	regulation of transmembrane transporter activity	81	1.10322	0.137814	13	0.0215232	17	0.0140728
GO_0032409	regulation of transporter activity	93	1.10322	0.137814	13	0.0215232	17	0.0140728
GO_0032412	regulation of ion transmembrane transporter activity	76	1.10322	0.137814	13	0.0215232	17	0.0140728
GO_0019318	hexose metabolic process	190	1.10167	0.138296	15	0.0248344	21	0.0173841
GO_0034637	cellular carbohydrate biosynthetic process	41	1.09802	0.13842	5	0.00827815	5	0.00413907
GO_0010765	positive regulation of sodium ion transport	15	1.0954	0.13898	5	0.00827815	5	0.00413907
GO_0002521	leukocyte differentiation	217	1.09645	0.139273	13	0.0215232	17	0.0140728
GO_0005057	receptor signaling protein activity	104	1.09588	0.139617	9	0.0149007	11	0.00910596
GO_0007129	synapsis	23	1.08781	0.140615	5	0.00827815	5	0.00413907
GO_0070192	chromosome organization involved in meiosis	26	1.08781	0.140615	5	0.00827815	5	0.00413907
GO_1901019	regulation of calcium ion transmembrane transporter activity	28	1.08644	0.140924	5	0.00827815	5	0.00413907
GO_2001257	regulation of cation channel activity	27	1.08644	0.140924	5	0.00827815	5	0.00413907
GO_0002376	immune system process	1591	1.08195	0.14121	84	0.139073	144	0.119205
GO_0005319	lipid transporter activity	82	1.0859	0.141259	22	0.0364238	32	0.0264901
GO_0006935	chemotaxis	552	1.08071	0.14153	71	0.11755	119	0.0985099
GO_0042330	taxis	552	1.08071	0.14153	71	0.11755	119	0.0985099
GO_0034655	nucleobase-containing compound catabolic process	912	1.07816	0.141762	135	0.22351	242	0.200331
GO_1901615	organic hydroxy compound metabolic process	352	1.08104	0.141926	42	0.0695364	68	0.0562914
GO_0007163	establishment or maintenance of cell polarity	103	1.07899	0.142523	37	0.0612583	58	0.0480133
GO_0009261	ribonucleotide catabolic process	618	1.07344	0.14283	126	0.208609	225	0.186258
GO_0045162	clustering of voltage-gated sodium channels	4	1.07747	0.142885	5	0.00827815	5	0.00413907
GO_0051279	regulation of release of sequestered calcium ion into cytosol	36	1.07709	0.142966	5	0.00827815	5	0.00413907
GO_0018958	phenol-containing compound metabolic process	58	1.08123	0.143055	10	0.0165563	13	0.0107616
GO_0044297	cell body	313	1.07882	0.143073	21	0.0347682	31	0.0256623
GO_0006790	sulfur compound metabolic process	237	1.07824	0.143243	18	0.0298013	26	0.0215232
GO_0036148	phosphatidylglycerol acyl-chain remodeling	17	1.07792	0.143314	4	0.00662252	4	0.00331126
GO_0007409	axonogenesis	466	1.07219	0.143451	66	0.109271	110	0.0910596
GO_0071214	cellular response to abiotic stimulus	144	1.07597	0.143871	11	0.0182119	14	0.0115894
GO_0006082	organic acid metabolic process	909	1.07005	0.144076	66	0.109271	113	0.0935431
GO_0043507	positive regulation of JUN kinase activity	60	1.07315	0.144525	7	0.0115894	8	0.00662252
GO_1901700	response to oxygen-containing compound	784	1.06705	0.144666	64	0.10596	108	0.089404
GO_0043237	laminin-1 binding	7	1.06734	0.145118	5	0.00827815	5	0.00413907
GO_0005788	endoplasmic reticulum lumen	168	1.06363	0.145865	33	0.0546358	51	0.0422185
GO_0043065	positive regulation of apoptotic process	426	1.06439	0.145909	27	0.044702	41	0.0339404
GO_0005882	intermediate filament	189	1.06696	0.145914	16	0.0264901	23	0.0190397
GO_0044446	intracellular organelle part	6313	1.0562	0.14605	569	0.942053	1074	0.889073
GO_0006281	DNA repair	380	1.062	0.146473	32	0.0529801	51	0.0422185
GO_0009894	regulation of catabolic process	626	1.05808	0.146854	52	0.0860927	85	0.0703642
GO_0042110	T cell activation	178	1.06289	0.146861	9	0.0149007	11	0.00910596
GO_0043271	negative regulation of ion transport	55	1.0589	0.147	5	0.00827815	5	0.00413907
GO_0043226	organelle	10717	1.051	0.147122	891	1.47517	1704	1.4106
GO_0060343	trabecula formation	21	1.05783	0.147243	5	0.00827815	5	0.00413907
GO_0071313	cellular response to caffeine	7	1.06082	0.147742	8	0.013245	10	0.00827815
GO_0071415	cellular response to purine-containing compound	8	1.06082	0.147742	8	0.013245	10	0.00827815
GO_0090068	positive regulation of cell cycle process	162	1.05795	0.147877	11	0.0182119	14	0.0115894
GO_0046546	development of primary male sexual characteristics	117	1.05781	0.147929	7	0.0115894	8	0.00662252
GO_0046661	male sex differentiation	125	1.05781	0.147929	7	0.0115894	8	0.00662252
GO_0005539	glycosaminoglycan binding	176	1.05093	0.148879	32	0.0529801	49	0.0405629
GO_0000323	lytic vacuole	345	1.05062	0.148949	37	0.0612583	59	0.0488411
GO_0005764	lysosome	345	1.05062	0.148949	37	0.0612583	59	0.0488411
GO_0015629	actin cytoskeleton	365	1.04718	0.149073	80	0.13245	139	0.115066
GO_0031233	intrinsic to external side of plasma membrane	22	1.0528	0.149605	6	0.00993378	7	0.0057947
GO_0031362	anchored to external side of plasma membrane	18	1.0528	0.149605	6	0.00993378	7	0.0057947
GO_0046658	anchored to plasma membrane	32	1.0528	0.149605	6	0.00993378	7	0.0057947
GO_0004527	exonuclease activity	60	1.05029	0.149629	7	0.0115894	8	0.00662252
GO_0005774	vacuolar membrane	185	1.05016	0.149877	13	0.0215232	18	0.0149007
GO_0009719	response to endogenous stimulus	1118	1.04172	0.150361	77	0.127483	133	0.110099
GO_0030173	integral to Golgi membrane	47	1.04593	0.150446	4	0.00662252	4	0.00331126
GO_0031228	intrinsic to Golgi membrane	50	1.04593	0.150446	4	0.00662252	4	0.00331126
GO_0031641	regulation of myelination	15	1.04574	0.150485	4	0.00662252	4	0.00331126
GO_0006796	phosphate-containing compound metabolic process	2349	1.03767	0.150574	250	0.413907	462	0.38245
GO_0001508	regulation of action potential	129	1.04404	0.151073	15	0.0248344	21	0.0173841
GO_0034330	cell junction organization	168	1.04068	0.15108	48	0.0794702	80	0.0662252
GO_0006284	base-excision repair	39	1.04339	0.151198	7	0.0115894	8	0.00662252
GO_0004714	transmembrane receptor protein tyrosine kinase activity	67	1.04109	0.151326	14	0.0231788	19	0.0157285
GO_0022891	substrate-specific transmembrane transporter activity	840	1.0375	0.151362	67	0.110927	114	0.0943709
GO_0005547	phosphatidylinositol-3,4,5-trisphosphate binding	20	1.03928	0.151447	5	0.00827815	5	0.00413907
GO_0010942	positive regulation of cell death	447	1.03987	0.151476	28	0.0463576	43	0.035596
GO_0032026	response to magnesium ion	13	1.04322	0.151757	6	0.00993378	7	0.0057947
GO_0071495	cellular response to endogenous stimulus	721	1.03434	0.152325	49	0.0811258	81	0.067053
GO_0042995	cell projection	1231	1.03026	0.152431	221	0.365894	406	0.336093
GO_0009166	nucleotide catabolic process	647	1.03096	0.152527	127	0.210265	228	0.188742
GO_0031497	chromatin assembly	118	1.03633	0.152609	4	0.00662252	4	0.00331126
GO_0016620	oxidoreductase activity, acting on the aldehyde or oxo group of donors, NAD or NADP as acceptor	30	1.03462	0.153009	4	0.00662252	4	0.00331126
GO_0009056	catabolic process	1993	1.02692	0.153189	207	0.342715	380	0.31457
GO_0071222	cellular response to lipopolysaccharide	85	1.03119	0.153296	5	0.00827815	5	0.00413907
GO_0051899	membrane depolarization	67	1.03166	0.153867	11	0.0182119	14	0.0115894
GO_0005773	vacuole	410	1.02841	0.153993	41	0.0678808	67	0.0554636
GO_0006753	nucleoside phosphate metabolic process	912	1.02258	0.154437	138	0.228477	249	0.206126
GO_0006023	aminoglycan biosynthetic process	95	1.02845	0.154851	13	0.0215232	18	0.0149007
GO_0006024	glycosaminoglycan biosynthetic process	94	1.02845	0.154851	13	0.0215232	18	0.0149007
GO_0009116	nucleoside metabolic process	747	1.02098	0.154852	129	0.213576	232	0.192053
GO_0009119	ribonucleoside metabolic process	726	1.02098	0.154852	129	0.213576	232	0.192053
GO_1901657	glycosyl compound metabolic process	760	1.02098	0.154852	129	0.213576	232	0.192053
GO_0016301	kinase activity	775	1.02001	0.155388	81	0.134106	139	0.115066
GO_0005765	lysosomal membrane	141	1.02648	0.155405	10	0.0165563	13	0.0107616
GO_0005776	autophagic vacuole	34	1.02394	0.155471	4	0.00662252	4	0.00331126
GO_0048856	anatomical structure development	3795	1.01609	0.155481	407	0.673841	762	0.630795
GO_0016323	basolateral plasma membrane	167	1.01834	0.156414	35	0.057947	56	0.0463576
GO_0060840	artery development	51	1.02039	0.156481	7	0.0115894	8	0.00662252
GO_0007586	digestion	99	1.02243	0.156506	8	0.013245	10	0.00827815
GO_0034061	DNA polymerase activity	36	1.01905	0.157132	10	0.0165563	13	0.0107616
GO_0002685	regulation of leukocyte migration	85	1.01943	0.157208	8	0.013245	10	0.00827815
GO_0031098	stress-activated protein kinase signaling cascade	122	1.01754	0.157397	13	0.0215232	18	0.0149007
GO_0051403	stress-activated MAPK cascade	120	1.01754	0.157397	13	0.0215232	18	0.0149007
GO_0051248	negative regulation of protein metabolic process	488	1.01536	0.15743	23	0.0380795	35	0.0289735
GO_0051209	release of sequestered calcium ion into cytosol	29	1.01466	0.157632	4	0.00662252	4	0.00331126
GO_0051282	regulation of sequestering of calcium ion	30	1.01466	0.157632	4	0.00662252	4	0.00331126
GO_0051283	negative regulation of sequestering of calcium ion	29	1.01466	0.157632	4	0.00662252	4	0.00331126
GO_0008146	sulfotransferase activity	51	1.0139	0.157807	4	0.00662252	4	0.00331126
GO_0016782	transferase activity, transferring sulfur-containing groups	60	1.0139	0.157807	4	0.00662252	4	0.00331126
GO_0072657	protein localization to membrane	75	1.01347	0.157906	24	0.0397351	37	0.0306291
GO_0016604	nuclear body	273	1.01363	0.157959	22	0.0364238	34	0.0281457
GO_0010033	response to organic substance	1908	1.0073	0.158138	119	0.19702	212	0.175497
GO_1901136	carbohydrate derivative catabolic process	743	1.00362	0.158937	139	0.230132	251	0.207782
GO_0035270	endocrine system development	133	1.01151	0.159102	6	0.00993378	7	0.0057947
GO_0050867	positive regulation of cell activation	241	1.00956	0.159129	17	0.0281457	25	0.0206954
GO_0009164	nucleoside catabolic process	625	1.00096	0.159659	125	0.206954	225	0.186258
GO_0042454	ribonucleoside catabolic process	613	1.00096	0.159659	125	0.206954	225	0.186258
GO_1901658	glycosyl compound catabolic process	630	1.00096	0.159659	125	0.206954	225	0.186258
GO_0006974	response to DNA damage stimulus	578	1.00301	0.159903	44	0.0728477	73	0.0604305
GO_0043236	laminin binding	21	1.00691	0.159988	10	0.0165563	13	0.0107616
GO_0034377	plasma lipoprotein particle assembly	14	1.00247	0.160018	5	0.00827815	5	0.00413907
GO_0065005	protein-lipid complex assembly	14	1.00247	0.160018	5	0.00827815	5	0.00413907
GO_0007130	synaptonemal complex assembly	14	1.004	0.16012	4	0.00662252	4	0.00331126
GO_0070193	synaptonemal complex organization	15	1.004	0.16012	4	0.00662252	4	0.00331126
GO_0044091	membrane biogenesis	8	1.00365	0.16022	4	0.00662252	4	0.00331126
GO_0060119	inner ear receptor cell development	20	1.00418	0.160403	17	0.0281457	25	0.0206954
GO_0060122	inner ear receptor stereocilium organization	13	1.00418	0.160403	17	0.0281457	25	0.0206954
GO_0000139	Golgi membrane	557	1.00141	0.160494	34	0.0562914	55	0.0455298
GO_0042805	actinin binding	21	1.00493	0.160637	6	0.00993378	7	0.0057947
GO_0051393	alpha-actinin binding	16	1.00493	0.160637	6	0.00993378	7	0.0057947
GO_0061351	neural precursor cell proliferation	53	1.00263	0.16092	13	0.0215232	18	0.0149007
GO_0007423	sensory organ development	433	0.996893	0.161096	58	0.0960265	98	0.0811258
GO_1901292	nucleoside phosphate catabolic process	655	0.994216	0.161271	127	0.210265	229	0.18957
GO_0050877	neurological system process	1583	0.994054	0.161295	128	0.211921	228	0.188742
GO_0070848	response to growth factor stimulus	371	0.997916	0.16157	21	0.0347682	31	0.0256623
GO_0043229	intracellular organelle	10685	0.989529	0.16167	885	1.46523	1697	1.4048
GO_0032102	negative regulation of response to external stimulus	127	0.998569	0.162123	8	0.013245	10	0.00827815
GO_0051606	detection of stimulus	585	0.992207	0.162613	38	0.0629139	63	0.0521523
GO_0070742	C2H2 zinc finger domain binding	13	0.993116	0.162721	4	0.00662252	4	0.00331126
GO_0043531	ADP binding	25	0.995223	0.162955	6	0.00993378	7	0.0057947
GO_0016772	transferase activity, transferring phosphorus-containing groups	902	0.988107	0.162973	92	0.152318	160	0.13245
GO_0051239	regulation of multicellular organismal process	1799	0.986323	0.163126	141	0.233444	254	0.210265
GO_0009259	ribonucleotide metabolic process	750	0.986425	0.163147	130	0.215232	235	0.194536
GO_0015079	potassium ion transmembrane transporter activity	126	0.993346	0.163393	6	0.00993378	7	0.0057947
GO_0071804	cellular potassium ion transport	127	0.993346	0.163393	6	0.00993378	7	0.0057947
GO_0071805	potassium ion transmembrane transport	127	0.993346	0.163393	6	0.00993378	7	0.0057947
GO_0060759	regulation of response to cytokine stimulus	92	0.992887	0.163483	8	0.013245	10	0.00827815
GO_0045597	positive regulation of cell differentiation	504	0.985866	0.164123	38	0.0629139	62	0.0513245
GO_0007606	sensory perception of chemical stimulus	495	0.989375	0.164132	16	0.0264901	24	0.0198676
GO_0016042	lipid catabolic process	227	0.988587	0.164325	14	0.0231788	20	0.0165563
GO_0019001	guanyl nucleotide binding	381	0.988026	0.164466	15	0.0248344	22	0.0182119
GO_0032561	guanyl ribonucleotide binding	381	0.988026	0.164466	15	0.0248344	22	0.0182119
GO_0055086	nucleobase-containing small molecule metabolic process	959	0.980173	0.164645	138	0.228477	250	0.206954
GO_0010564	regulation of cell cycle process	431	0.98249	0.164982	36	0.0596027	58	0.0480133
GO_0090022	regulation of neutrophil chemotaxis	20	0.986126	0.165134	6	0.00993378	7	0.0057947
GO_0006022	aminoglycan metabolic process	155	0.984548	0.165197	17	0.0281457	25	0.0206954
GO_0006929	substrate-dependent cell migration	18	0.98176	0.165455	4	0.00662252	4	0.00331126
GO_0032990	cell part morphogenesis	612	0.97631	0.165743	105	0.173841	185	0.153146
GO_0048858	cell projection morphogenesis	600	0.97631	0.165743	105	0.173841	185	0.153146
GO_0050715	positive regulation of cytokine secretion	57	0.978111	0.167068	6	0.00993378	7	0.0057947
GO_0010720	positive regulation of cell development	156	0.977099	0.167342	12	0.0198676	17	0.0140728
GO_0007213	G-protein coupled acetylcholine receptor signaling pathway	12	0.971809	0.167875	4	0.00662252	4	0.00331126
GO_0033691	sialic acid binding	8	0.971809	0.167875	4	0.00662252	4	0.00331126
GO_0045213	neurotransmitter receptor metabolic process	4	0.971809	0.167875	4	0.00662252	4	0.00331126
GO_0022028	tangential migration from the subventricular zone to the olfactory bulb	8	0.971228	0.168014	4	0.00662252	4	0.00331126
GO_0045931	positive regulation of mitotic cell cycle	35	0.971147	0.168032	4	0.00662252	4	0.00331126
GO_0005249	voltage-gated potassium channel activity	79	0.970643	0.168152	4	0.00662252	4	0.00331126
GO_0008076	voltage-gated potassium channel complex	70	0.970548	0.168173	4	0.00662252	4	0.00331126
GO_0034705	potassium channel complex	70	0.970548	0.168173	4	0.00662252	4	0.00331126
GO_0010833	telomere maintenance via telomere lengthening	35	0.970516	0.168182	4	0.00662252	4	0.00331126
GO_0005200	structural constituent of cytoskeleton	77	0.96903	0.169101	15	0.0248344	22	0.0182119
GO_0006811	ion transport	1081	0.962967	0.169196	84	0.139073	147	0.121689
GO_0016054	organic acid catabolic process	190	0.966785	0.169806	11	0.0182119	15	0.0124172
GO_0046395	carboxylic acid catabolic process	190	0.966785	0.169806	11	0.0182119	15	0.0124172
GO_0030832	regulation of actin filament length	99	0.96472	0.169822	23	0.0380795	36	0.0298013
GO_0031090	organelle membrane	2391	0.958473	0.169919	168	0.278146	307	0.254139
GO_0000271	polysaccharide biosynthetic process	33	0.962903	0.170053	4	0.00662252	4	0.00331126
GO_0033692	cellular polysaccharide biosynthetic process	32	0.962903	0.170053	4	0.00662252	4	0.00331126
GO_0015662	ATPase activity, coupled to transmembrane movement of ions, phosphorylative mechanism	50	0.965995	0.17024	9	0.0149007	12	0.00993378
GO_0032437	cuticular plate	4	0.961691	0.170348	4	0.00662252	4	0.00331126
GO_0045778	positive regulation of ossification	39	0.960644	0.170609	4	0.00662252	4	0.00331126
GO_0042575	DNA polymerase complex	13	0.960172	0.170725	4	0.00662252	4	0.00331126
GO_0042551	neuron maturation	29	0.962356	0.170931	6	0.00993378	7	0.0057947
GO_0030099	myeloid cell differentiation	147	0.960177	0.171246	13	0.0215232	18	0.0149007
GO_1901605	alpha-amino acid metabolic process	179	0.960493	0.171419	12	0.0198676	17	0.0140728
GO_0032879	regulation of localization	1484	0.951809	0.17166	152	0.251656	274	0.226821
GO_0004713	protein tyrosine kinase activity	147	0.955645	0.171671	31	0.0513245	49	0.0405629
GO_0019693	ribose phosphate metabolic process	756	0.95018	0.172156	130	0.215232	236	0.195364
GO_0006779	porphyrin-containing compound biosynthetic process	27	0.955819	0.172533	6	0.00993378	7	0.0057947
GO_0033014	tetrapyrrole biosynthetic process	30	0.955819	0.172533	6	0.00993378	7	0.0057947
GO_0019898	extrinsic to membrane	126	0.955681	0.172552	11	0.0182119	15	0.0124172
GO_0072073	kidney epithelium development	59	0.954656	0.172832	6	0.00993378	7	0.0057947
GO_0032370	positive regulation of lipid transport	31	0.950355	0.173154	4	0.00662252	4	0.00331126
GO_0048675	axon extension	29	0.950208	0.1732	4	0.00662252	4	0.00331126
GO_0019882	antigen processing and presentation	207	0.945493	0.174959	10	0.0165563	13	0.0107616
GO_0043112	receptor metabolic process	61	0.94396	0.174997	8	0.013245	10	0.00827815
GO_0051222	positive regulation of protein transport	170	0.944961	0.1753	12	0.0198676	17	0.0140728
GO_0022029	telencephalon cell migration	40	0.944551	0.17534	8	0.013245	10	0.00827815
GO_0032319	regulation of Rho GTPase activity	103	0.942519	0.175521	17	0.0281457	25	0.0206954
GO_0072009	nephron epithelium development	40	0.940441	0.175646	4	0.00662252	4	0.00331126
GO_0072028	nephron morphogenesis	29	0.940441	0.175646	4	0.00662252	4	0.00331126
GO_0072088	nephron epithelium morphogenesis	27	0.940441	0.175646	4	0.00662252	4	0.00331126
GO_2000045	regulation of G1/S transition of mitotic cell cycle	103	0.939014	0.176009	4	0.00662252	4	0.00331126
GO_0072521	purine-containing compound metabolic process	795	0.934826	0.17606	131	0.216887	238	0.19702
GO_0016773	phosphotransferase activity, alcohol group as acceptor	720	0.935592	0.176184	78	0.129139	135	0.111755
GO_0032982	myosin filament	18	0.939744	0.176383	14	0.0231788	20	0.0165563
GO_0005545	1-phosphatidylinositol binding	22	0.93966	0.17653	3	0.00496689	3	0.00248344
GO_0006470	protein dephosphorylation	150	0.939637	0.17664	12	0.0198676	17	0.0140728
GO_0030314	junctional membrane complex	5	0.936773	0.17777	7	0.0115894	9	0.00745033
GO_0048545	response to steroid hormone stimulus	347	0.93213	0.177972	23	0.0380795	36	0.0298013
GO_0015267	channel activity	414	0.92966	0.178084	41	0.0678808	68	0.0562914
GO_0022803	passive transmembrane transporter activity	414	0.92966	0.178084	41	0.0678808	68	0.0562914
GO_0005261	cation channel activity	275	0.930197	0.1782	31	0.0513245	50	0.0413907
GO_0002696	positive regulation of leukocyte activation	232	0.932456	0.178259	16	0.0264901	24	0.0198676
GO_0030934	anchoring collagen	10	0.932967	0.178265	11	0.0182119	15	0.0124172
GO_0006875	cellular metal ion homeostasis	299	0.930511	0.17832	27	0.044702	43	0.035596
GO_0040011	locomotion	994	0.925388	0.178357	169	0.279801	309	0.255795
GO_0043114	regulation of vascular permeability	23	0.928927	0.17856	4	0.00662252	4	0.00331126
GO_0043116	negative regulation of vascular permeability	11	0.928927	0.17856	4	0.00662252	4	0.00331126
GO_0006955	immune response	894	0.927765	0.178681	37	0.0612583	61	0.0504967
GO_0009154	purine ribonucleotide catabolic process	617	0.922779	0.179218	124	0.205298	225	0.186258
GO_0044281	small molecule metabolic process	2577	0.921312	0.179229	244	0.403973	456	0.377483
GO_0048806	genitalia development	47	0.929085	0.179247	6	0.00993378	7	0.0057947
GO_0048519	negative regulation of biological process	3046	0.921109	0.179289	215	0.35596	399	0.330298
GO_0006195	purine nucleotide catabolic process	630	0.921731	0.179481	125	0.206954	227	0.187914
GO_0009141	nucleoside triphosphate metabolic process	655	0.921086	0.179658	124	0.205298	225	0.186258
GO_0009144	purine nucleoside triphosphate metabolic process	638	0.921086	0.179658	124	0.205298	225	0.186258
GO_0042461	photoreceptor cell development	30	0.926797	0.179836	11	0.0182119	15	0.0124172
GO_0046530	photoreceptor cell differentiation	39	0.926797	0.179836	11	0.0182119	15	0.0124172
GO_0045111	intermediate filament cytoskeleton	229	0.9236	0.180202	24	0.0397351	38	0.0314569
GO_0036151	phosphatidylcholine acyl-chain remodeling	25	0.927626	0.180277	5	0.00827815	6	0.00496689
GO_0010628	positive regulation of gene expression	1110	0.919368	0.180477	61	0.100993	106	0.0877483
GO_0006725	cellular aromatic compound metabolic process	4717	0.914785	0.180778	327	0.541391	618	0.511589
GO_0007254	JNK cascade	87	0.922161	0.181089	12	0.0198676	17	0.0140728
GO_0019897	extrinsic to plasma membrane	81	0.921703	0.181139	6	0.00993378	7	0.0057947
GO_0070665	positive regulation of leukocyte proliferation	103	0.923416	0.181169	7	0.0115894	9	0.00745033
GO_0044767	single-organism developmental process	3232	0.913053	0.181264	362	0.599338	680	0.562914
GO_0044448	cell cortex part	96	0.919856	0.181531	15	0.0248344	22	0.0182119
GO_0003887	DNA-directed DNA polymerase activity	29	0.92084	0.181583	9	0.0149007	12	0.00993378
GO_0022411	cellular component disassembly	236	0.917848	0.181668	21	0.0347682	32	0.0264901
GO_0007266	Rho protein signal transduction	44	0.919299	0.182413	5	0.00827815	6	0.00496689
GO_0031576	G2/M transition checkpoint	40	0.9187	0.182561	5	0.00827815	6	0.00496689
GO_0010569	regulation of double-strand break repair via homologous recombination	9	0.915805	0.182564	3	0.00496689	3	0.00248344
GO_2000779	regulation of double-strand break repair	19	0.915805	0.182564	3	0.00496689	3	0.00248344
GO_0005789	endoplasmic reticulum membrane	774	0.910382	0.18279	67	0.110927	117	0.0968543
GO_0006590	thyroid hormone generation	14	0.916145	0.183039	7	0.0115894	9	0.00745033
GO_0030177	positive regulation of Wnt receptor signaling pathway	72	0.914983	0.183092	9	0.0149007	12	0.00993378
GO_0004867	serine-type endopeptidase inhibitor activity	95	0.911399	0.183477	16	0.0264901	23	0.0190397
GO_0002065	columnar/cuboidal epithelial cell differentiation	19	0.911934	0.183657	6	0.00993378	7	0.0057947
GO_0002066	columnar/cuboidal epithelial cell development	9	0.911934	0.183657	6	0.00993378	7	0.0057947
GO_0048872	homeostasis of number of cells	143	0.911311	0.183736	15	0.0248344	22	0.0182119
GO_0007026	negative regulation of microtubule depolymerization	18	0.908205	0.183889	4	0.00662252	4	0.00331126
GO_0031114	regulation of microtubule depolymerization	19	0.908205	0.183889	4	0.00662252	4	0.00331126
GO_0006163	purine nucleotide metabolic process	756	0.90396	0.184099	130	0.215232	237	0.196192
GO_0005215	transporter activity	1190	0.903189	0.184387	108	0.178808	192	0.15894
GO_0009434	microtubule-based flagellum	43	0.911293	0.184444	5	0.00827815	6	0.00496689
GO_0035637	multicellular organismal signaling	699	0.904223	0.184584	52	0.0860927	88	0.0728477
GO_0008081	phosphoric diester hydrolase activity	93	0.907649	0.185229	7	0.0115894	9	0.00745033
GO_0001941	postsynaptic membrane organization	13	0.900373	0.185914	4	0.00662252	4	0.00331126
GO_0021761	limbic system development	73	0.900373	0.185914	4	0.00662252	4	0.00331126
GO_0021766	hippocampus development	54	0.900373	0.185914	4	0.00662252	4	0.00331126
GO_0032793	positive regulation of CREB transcription factor activity	13	0.900373	0.185914	4	0.00662252	4	0.00331126
GO_0051968	positive regulation of synaptic transmission, glutamatergic	15	0.900373	0.185914	4	0.00662252	4	0.00331126
GO_0060999	positive regulation of dendritic spine development	10	0.900373	0.185914	4	0.00662252	4	0.00331126
GO_0061003	positive regulation of dendritic spine morphogenesis	5	0.900373	0.185914	4	0.00662252	4	0.00331126
GO_0072578	neurotransmitter-gated ion channel clustering	5	0.900373	0.185914	4	0.00662252	4	0.00331126
GO_0090128	regulation of synapse maturation	8	0.900373	0.185914	4	0.00662252	4	0.00331126
GO_0090129	positive regulation of synapse maturation	6	0.900373	0.185914	4	0.00662252	4	0.00331126
GO_0097119	postsynaptic density protein 95 clustering	5	0.900373	0.185914	4	0.00662252	4	0.00331126
GO_0097120	receptor localization to synapse	4	0.900373	0.185914	4	0.00662252	4	0.00331126
GO_2000310	regulation of N-methyl-D-aspartate selective glutamate receptor activity	10	0.900373	0.185914	4	0.00662252	4	0.00331126
GO_0007193	adenylate cyclase-inhibiting G-protein coupled receptor signaling pathway	50	0.902403	0.186032	3	0.00496689	3	0.00248344
GO_0035282	segmentation	84	0.901996	0.186136	3	0.00496689	3	0.00248344
GO_0044450	microtubule organizing center part	94	0.898809	0.186358	30	0.0496689	48	0.0397351
GO_0071417	cellular response to organic nitrogen	363	0.899164	0.18643	27	0.044702	44	0.0364238
GO_0002062	chondrocyte differentiation	43	0.901725	0.186528	9	0.0149007	12	0.00993378
GO_1901016	regulation of potassium ion transmembrane transporter activity	8	0.89788	0.186573	4	0.00662252	4	0.00331126
GO_1901379	regulation of potassium ion transmembrane transport	10	0.89788	0.186573	4	0.00662252	4	0.00331126
GO_0010269	response to selenium ion	11	0.897219	0.186748	4	0.00662252	4	0.00331126
GO_0034361	very-low-density lipoprotein particle	20	0.897219	0.186748	4	0.00662252	4	0.00331126
GO_0034363	intermediate-density lipoprotein particle	4	0.897219	0.186748	4	0.00662252	4	0.00331126
GO_0034379	very-low-density lipoprotein particle assembly	8	0.897219	0.186748	4	0.00662252	4	0.00331126
GO_0034385	triglyceride-rich lipoprotein particle	20	0.897219	0.186748	4	0.00662252	4	0.00331126
GO_0042627	chylomicron	12	0.897219	0.186748	4	0.00662252	4	0.00331126
GO_0031226	intrinsic to plasma membrane	1262	0.892463	0.187251	111	0.183775	200	0.165563
GO_0071286	cellular response to magnesium ion	4	0.898803	0.187675	5	0.00827815	6	0.00496689
GO_0071318	cellular response to ATP	5	0.898803	0.187675	5	0.00827815	6	0.00496689
GO_0009143	nucleoside triphosphate catabolic process	601	0.889778	0.187915	123	0.203642	224	0.18543
GO_0009146	purine nucleoside triphosphate catabolic process	596	0.889778	0.187915	123	0.203642	224	0.18543
GO_0009203	ribonucleoside triphosphate catabolic process	594	0.889778	0.187915	123	0.203642	224	0.18543
GO_0009207	purine ribonucleoside triphosphate catabolic process	594	0.889778	0.187915	123	0.203642	224	0.18543
GO_0006029	proteoglycan metabolic process	86	0.895035	0.188161	13	0.0215232	19	0.0157285
GO_0030864	cortical actin cytoskeleton	36	0.89512	0.188369	10	0.0165563	14	0.0115894
GO_0005576	extracellular region	2166	0.886698	0.188483	219	0.362583	403	0.333609
GO_0008092	cytoskeletal protein binding	637	0.885718	0.188786	182	0.301324	335	0.277318
GO_0050920	regulation of chemotaxis	104	0.893338	0.188835	10	0.0165563	14	0.0115894
GO_0032403	protein complex binding	296	0.888445	0.188873	47	0.0778146	81	0.067053
GO_0060351	cartilage development involved in endochondral bone morphogenesis	19	0.892556	0.189164	7	0.0115894	9	0.00745033
GO_0006334	nucleosome assembly	108	0.890006	0.189257	3	0.00496689	3	0.00248344
GO_0005793	endoplasmic reticulum-Golgi intermediate compartment	61	0.890707	0.189414	9	0.0149007	12	0.00993378
GO_0017154	semaphorin receptor activity	9	0.886552	0.189555	4	0.00662252	4	0.00331126
GO_0008180	signalosome	35	0.89124	0.189678	5	0.00827815	6	0.00496689
GO_0016903	oxidoreductase activity, acting on the aldehyde or oxo group of donors	41	0.891036	0.189729	5	0.00827815	6	0.00496689
GO_0072523	purine-containing compound catabolic process	634	0.88209	0.18996	125	0.206954	228	0.188742
GO_0030054	cell junction	753	0.880786	0.19025	136	0.225166	246	0.203642
GO_0043954	cellular component maintenance	39	0.88339	0.190514	30	0.0496689	49	0.0405629
GO_0019722	calcium-mediated signaling	63	0.886884	0.190536	10	0.0165563	14	0.0115894
GO_0043068	positive regulation of programmed cell death	431	0.883262	0.190596	27	0.044702	43	0.035596
GO_0032182	small conjugating protein binding	72	0.884501	0.191436	5	0.00827815	6	0.00496689
GO_0007610	behavior	402	0.878792	0.191665	30	0.0496689	48	0.0397351
GO_0030878	thyroid gland development	21	0.882836	0.191893	5	0.00827815	6	0.00496689
GO_0070852	cell body fiber	4	0.882282	0.192041	5	0.00827815	6	0.00496689
GO_0010638	positive regulation of organelle organization	213	0.879238	0.192324	12	0.0198676	17	0.0140728
GO_0030003	cellular cation homeostasis	334	0.876998	0.192347	29	0.0480133	47	0.0389073
GO_0014808	release of sequestered calcium ion into cytosol by sarcoplasmic reticulum	5	0.878298	0.192349	3	0.00496689	3	0.00248344
GO_0072337	modified amino acid transport	20	0.878196	0.192389	3	0.00496689	3	0.00248344
GO_0072349	modified amino acid transmembrane transporter activity	9	0.878196	0.192389	3	0.00496689	3	0.00248344
GO_0005813	centrosome	376	0.874362	0.192392	64	0.10596	111	0.0918874
GO_0043228	non-membrane-bounded organelle	3150	0.871014	0.192468	433	0.716887	821	0.679636
GO_0043232	intracellular non-membrane-bounded organelle	3150	0.871014	0.192468	433	0.716887	821	0.679636
GO_0014731	spectrin-associated cytoskeleton	7	0.879832	0.192527	7	0.0115894	9	0.00745033
GO_0032677	regulation of interleukin-8 production	41	0.877529	0.192559	3	0.00496689	3	0.00248344
GO_0008037	cell recognition	75	0.87707	0.19258	22	0.0364238	35	0.0289735
GO_0051636	Gram-negative bacterial cell surface binding	6	0.876899	0.192719	3	0.00496689	3	0.00248344
GO_0042278	purine nucleoside metabolic process	705	0.871302	0.192861	127	0.210265	232	0.192053
GO_0046128	purine ribonucleoside metabolic process	702	0.871302	0.192861	127	0.210265	232	0.192053
GO_0005488	binding	11964	0.867377	0.193257	1078	1.78477	2089	1.72931
GO_0061008	hepaticobiliary system development	87	0.871126	0.19439	6	0.00993378	7	0.0057947
GO_0003684	damaged DNA binding	46	0.873	0.194487	5	0.00827815	6	0.00496689
GO_0010769	regulation of cell morphogenesis involved in differentiation	192	0.869635	0.194538	20	0.0331126	31	0.0256623
GO_0032655	regulation of interleukin-12 production	43	0.872639	0.194598	5	0.00827815	6	0.00496689
GO_0030666	endocytic vesicle membrane	94	0.86994	0.194951	9	0.0149007	12	0.00993378
GO_0045893	positive regulation of transcription, DNA-dependent	1030	0.864711	0.195101	53	0.0877483	92	0.0761589
GO_0050840	extracellular matrix binding	37	0.868719	0.195142	12	0.0198676	17	0.0140728
GO_0042605	peptide antigen binding	18	0.866632	0.19546	3	0.00496689	3	0.00248344
GO_0030145	manganese ion binding	41	0.866624	0.195462	3	0.00496689	3	0.00248344
GO_0006900	membrane budding	39	0.865782	0.195692	3	0.00496689	3	0.00248344
GO_0006901	vesicle coating	36	0.865782	0.195692	3	0.00496689	3	0.00248344
GO_0005856	cytoskeleton	1796	0.857616	0.196224	335	0.554636	631	0.522351
GO_0048731	system development	3349	0.85667	0.196452	348	0.576159	655	0.542219
GO_0048592	eye morphogenesis	121	0.863342	0.196594	12	0.0198676	17	0.0140728
GO_0070628	proteasome binding	8	0.864331	0.196828	5	0.00827815	6	0.00496689
GO_0033268	node of Ranvier	14	0.864299	0.196834	5	0.00827815	6	0.00496689
GO_0048002	antigen processing and presentation of peptide antigen	184	0.862676	0.196903	9	0.0149007	12	0.00993378
GO_0005267	potassium channel activity	111	0.862866	0.197209	5	0.00827815	6	0.00496689
GO_0031000	response to caffeine	16	0.862247	0.197422	8	0.013245	11	0.00910596
GO_0009199	ribonucleoside triphosphate metabolic process	638	0.852887	0.197932	123	0.203642	225	0.186258
GO_0009205	purine ribonucleoside triphosphate metabolic process	633	0.852887	0.197932	123	0.203642	225	0.186258
GO_0007009	plasma membrane organization	75	0.853825	0.198669	28	0.0463576	46	0.0380795
GO_0006152	purine nucleoside catabolic process	604	0.849984	0.198734	123	0.203642	225	0.186258
GO_0046130	purine ribonucleoside catabolic process	604	0.849984	0.198734	123	0.203642	225	0.186258
GO_0030838	positive regulation of actin filament polymerization	40	0.853494	0.199012	3	0.00496689	3	0.00248344
GO_0090178	regulation of establishment of planar polarity involved in neural tube closure	13	0.853263	0.199074	3	0.00496689	3	0.00248344
GO_0090179	planar cell polarity pathway involved in neural tube closure	13	0.853263	0.199074	3	0.00496689	3	0.00248344
GO_0005775	vacuolar lumen	75	0.854234	0.199092	13	0.0215232	19	0.0157285
GO_0043202	lysosomal lumen	71	0.854234	0.199092	13	0.0215232	19	0.0157285
GO_0034103	regulation of tissue remodeling	42	0.853062	0.19912	3	0.00496689	3	0.00248344
GO_0043931	ossification involved in bone maturation	8	0.852846	0.19918	3	0.00496689	3	0.00248344
GO_0070977	bone maturation	10	0.852846	0.19918	3	0.00496689	3	0.00248344
GO_0060761	negative regulation of response to cytokine stimulus	34	0.855131	0.199306	5	0.00827815	6	0.00496689
GO_0015081	sodium ion transmembrane transporter activity	123	0.850716	0.200053	13	0.0215232	19	0.0157285
GO_0035725	sodium ion transmembrane transport	123	0.850716	0.200053	13	0.0215232	19	0.0157285
GO_0048037	cofactor binding	261	0.848181	0.200512	19	0.0314569	30	0.0248344
GO_0071219	cellular response to molecule of bacterial origin	90	0.849234	0.200773	7	0.0115894	9	0.00745033
GO_0019637	organophosphate metabolic process	1278	0.840706	0.201168	159	0.263245	294	0.243377
GO_0010517	regulation of phospholipase activity	80	0.846001	0.201788	5	0.00827815	6	0.00496689
GO_0006793	phosphorus metabolic process	2396	0.837486	0.201854	252	0.417218	473	0.391556
GO_0034728	nucleosome organization	129	0.845639	0.201887	5	0.00827815	6	0.00496689
GO_0060603	mammary gland duct morphogenesis	33	0.845497	0.201924	5	0.00827815	6	0.00496689
GO_0070063	RNA polymerase binding	16	0.842716	0.201939	3	0.00496689	3	0.00248344
GO_0046847	filopodium assembly	24	0.84264	0.20196	3	0.00496689	3	0.00248344
GO_0009150	purine ribonucleotide metabolic process	735	0.837742	0.202105	128	0.211921	235	0.194536
GO_0042734	presynaptic membrane	56	0.841007	0.202416	3	0.00496689	3	0.00248344
GO_0006941	striated muscle contraction	59	0.84209	0.202423	13	0.0215232	19	0.0157285
GO_0050852	T cell receptor signaling pathway	85	0.840922	0.202438	3	0.00496689	3	0.00248344
GO_0032369	negative regulation of lipid transport	24	0.84086	0.202451	3	0.00496689	3	0.00248344
GO_0043517	positive regulation of DNA damage response, signal transduction by p53 class mediator	12	0.840871	0.202451	3	0.00496689	3	0.00248344
GO_1901798	positive regulation of signal transduction by p53 class mediator	12	0.840871	0.202451	3	0.00496689	3	0.00248344
GO_0043142	single-stranded DNA-dependent ATPase activity	5	0.840753	0.202479	3	0.00496689	3	0.00248344
GO_0001824	blastocyst development	60	0.842796	0.202721	8	0.013245	11	0.00910596
GO_0072686	mitotic spindle	12	0.842432	0.202819	8	0.013245	11	0.00910596
GO_0060271	cilium morphogenesis	97	0.837494	0.202878	39	0.0645695	66	0.0546358
GO_0019886	antigen processing and presentation of exogenous peptide antigen via MHC class II	92	0.840605	0.203133	7	0.0115894	9	0.00745033
GO_0044444	cytoplasmic part	6615	0.831944	0.203218	551	0.912252	1050	0.869205
GO_0031672	A band	24	0.836855	0.203225	30	0.0496689	49	0.0405629
GO_0071156	regulation of cell cycle arrest	260	0.836936	0.203653	17	0.0281457	26	0.0215232
GO_0009790	embryo development	875	0.8328	0.203653	91	0.150662	163	0.134934
GO_0005615	extracellular space	854	0.830849	0.204245	91	0.150662	162	0.134106
GO_0003279	cardiac septum development	56	0.836305	0.20444	5	0.00827815	6	0.00496689
GO_0045185	maintenance of protein location	99	0.830759	0.204588	47	0.0778146	81	0.067053
GO_0004872	receptor activity	1540	0.828545	0.204775	104	0.172185	189	0.156457
GO_0030330	DNA damage response, signal transduction by p53 class mediator	86	0.833767	0.205021	7	0.0115894	9	0.00745033
GO_0032813	tumor necrosis factor receptor superfamily binding	39	0.828574	0.205838	3	0.00496689	3	0.00248344
GO_0016192	vesicle-mediated transport	840	0.823413	0.206289	94	0.155629	168	0.139073
GO_0045161	neuronal ion channel clustering	10	0.828429	0.206625	5	0.00827815	6	0.00496689
GO_0070206	protein trimerization	33	0.828408	0.206631	5	0.00827815	6	0.00496689
GO_0010469	regulation of receptor activity	105	0.82451	0.207494	10	0.0165563	14	0.0115894
GO_0006807	nitrogen compound metabolic process	5312	0.816095	0.207745	363	0.600993	692	0.572848
GO_0030674	protein binding, bridging	133	0.820555	0.208166	20	0.0331126	32	0.0264901
GO_0044441	cilium part	112	0.817296	0.208204	66	0.109271	117	0.0968543
GO_0048793	pronephros development	8	0.81814	0.208734	3	0.00496689	3	0.00248344
GO_0071599	otic vesicle development	20	0.81814	0.208734	3	0.00496689	3	0.00248344
GO_0051223	regulation of protein transport	289	0.818191	0.208907	18	0.0298013	28	0.0231788
GO_0030863	cortical cytoskeleton	58	0.819641	0.208942	11	0.0182119	16	0.013245
GO_0050994	regulation of lipid catabolic process	41	0.817063	0.209038	3	0.00496689	3	0.00248344
GO_0070972	protein localization to endoplasmic reticulum	119	0.818315	0.209427	5	0.00827815	6	0.00496689
GO_0031330	negative regulation of cellular catabolic process	52	0.815532	0.209459	3	0.00496689	3	0.00248344
GO_0005216	ion channel activity	388	0.812772	0.209798	39	0.0645695	66	0.0546358
GO_0022838	substrate-specific channel activity	396	0.812772	0.209798	39	0.0645695	66	0.0546358
GO_0045494	photoreceptor cell maintenance	26	0.813046	0.209969	29	0.0480133	48	0.0397351
GO_0060090	binding, bridging	144	0.814049	0.209973	21	0.0347682	34	0.0281457
GO_0097237	cellular response to toxin	39	0.816394	0.21038	6	0.00993378	8	0.00662252
GO_0000279	M phase	474	0.807222	0.21124	53	0.0877483	91	0.0753311
GO_0032944	regulation of mononuclear cell proliferation	151	0.810968	0.211631	9	0.0149007	13	0.0107616
GO_0050670	regulation of lymphocyte proliferation	150	0.810968	0.211631	9	0.0149007	13	0.0107616
GO_1901699	cellular response to nitrogen compound	394	0.80667	0.211819	28	0.0463576	47	0.0389073
GO_0016740	transferase activity	1742	0.802779	0.212031	132	0.218543	241	0.199503
GO_0006642	triglyceride mobilization	6	0.808929	0.212057	5	0.00827815	6	0.00496689
GO_0005916	fascia adherens	13	0.810443	0.212068	6	0.00993378	8	0.00662252
GO_0015705	iodide transport	4	0.810222	0.212131	6	0.00993378	8	0.00662252
GO_0031984	organelle subcompartment	91	0.808288	0.212324	8	0.013245	11	0.00910596
GO_0003777	microtubule motor activity	75	0.802303	0.21254	62	0.102649	109	0.0902318
GO_0030195	negative regulation of blood coagulation	36	0.804119	0.212683	3	0.00496689	3	0.00248344
GO_0050819	negative regulation of coagulation	39	0.804119	0.212683	3	0.00496689	3	0.00248344
GO_1900047	negative regulation of hemostasis	36	0.804119	0.212683	3	0.00496689	3	0.00248344
GO_0072372	primary cilium	95	0.803857	0.212759	22	0.0364238	35	0.0289735
GO_0044463	cell projection part	640	0.798674	0.213141	155	0.256622	287	0.237583
GO_0032008	positive regulation of TOR signaling cascade	16	0.804418	0.213325	5	0.00827815	6	0.00496689
GO_0051056	regulation of small GTPase mediated signal transduction	415	0.799293	0.213456	65	0.107616	113	0.0935431
GO_0012505	endomembrane system	1791	0.795567	0.213969	163	0.269867	301	0.249172
GO_0031235	intrinsic to internal side of plasma membrane	14	0.802194	0.213971	5	0.00827815	6	0.00496689
GO_0007420	brain development	499	0.796969	0.21405	60	0.0993378	104	0.0860927
GO_0031252	cell leading edge	258	0.797137	0.214296	50	0.0827815	87	0.0720199
GO_0033198	response to ATP	21	0.800408	0.214887	6	0.00993378	8	0.00662252
GO_0004721	phosphoprotein phosphatase activity	171	0.797387	0.215203	12	0.0198676	18	0.0149007
GO_0032553	ribonucleotide binding	1861	0.790757	0.215211	259	0.428808	487	0.403146
GO_0030837	negative regulation of actin filament polymerization	35	0.796685	0.215387	13	0.0215232	20	0.0165563
GO_0007166	cell surface receptor signaling pathway	2602	0.7896	0.215596	201	0.332782	375	0.31043
GO_0010557	positive regulation of macromolecule biosynthetic process	1207	0.791458	0.215606	64	0.10596	114	0.0943709
GO_0006525	arginine metabolic process	14	0.793245	0.215776	3	0.00496689	3	0.00248344
GO_0044765	single-organism transport	2517	0.78873	0.215886	201	0.332782	371	0.307119
GO_0000242	pericentriolar material	12	0.795626	0.215918	8	0.013245	11	0.00910596
GO_0000902	cell morphogenesis	751	0.788812	0.216109	114	0.188742	206	0.17053
GO_0014704	intercalated disc	33	0.793607	0.216122	15	0.0248344	23	0.0190397
GO_0044291	cell-cell contact zone	35	0.793607	0.216122	15	0.0248344	23	0.0190397
GO_0003283	atrial septum development	14	0.791444	0.216292	3	0.00496689	3	0.00248344
GO_0034394	protein localization to cell surface	18	0.791444	0.216292	3	0.00496689	3	0.00248344
GO_0043268	positive regulation of potassium ion transport	12	0.791444	0.216292	3	0.00496689	3	0.00248344
GO_0006575	cellular modified amino acid metabolic process	195	0.789852	0.216882	21	0.0347682	34	0.0281457
GO_0030326	embryonic limb morphogenesis	109	0.789953	0.217324	12	0.0198676	18	0.0149007
GO_0035113	embryonic appendage morphogenesis	109	0.789953	0.217324	12	0.0198676	18	0.0149007
GO_0001503	ossification	183	0.788154	0.217433	18	0.0298013	28	0.0231788
GO_0016705	oxidoreductase activity, acting on paired donors, with incorporation or reduction of molecular oxygen	164	0.788241	0.217747	16	0.0264901	25	0.0206954
GO_0071407	cellular response to organic cyclic compound	215	0.784814	0.218791	13	0.0215232	20	0.0165563
GO_0030111	regulation of Wnt receptor signaling pathway	183	0.78337	0.218856	18	0.0298013	28	0.0231788
GO_0007091	mitotic metaphase/anaphase transition	12	0.780816	0.219347	3	0.00496689	3	0.00248344
GO_0006497	protein lipidation	54	0.780785	0.219352	3	0.00496689	3	0.00248344
GO_0035329	hippo signaling cascade	24	0.780717	0.219372	3	0.00496689	3	0.00248344
GO_0042481	regulation of odontogenesis	24	0.780584	0.219416	3	0.00496689	3	0.00248344
GO_0000075	cell cycle checkpoint	236	0.779827	0.220027	15	0.0248344	23	0.0190397
GO_0001832	blastocyst growth	15	0.777616	0.221414	6	0.00993378	8	0.00662252
GO_0001833	inner cell mass cell proliferation	12	0.777616	0.221414	6	0.00993378	8	0.00662252
GO_0005930	axoneme	70	0.771198	0.221646	56	0.0927152	99	0.0819536
GO_0051716	cellular response to stimulus	5188	0.767988	0.221798	392	0.649007	747	0.618378
GO_0034381	plasma lipoprotein particle clearance	21	0.773885	0.222085	5	0.00827815	6	0.00496689
GO_0046434	organophosphate catabolic process	694	0.767898	0.222178	130	0.215232	241	0.199503
GO_0007276	gamete generation	510	0.767736	0.22284	41	0.0678808	70	0.057947
GO_0007229	integrin-mediated signaling pathway	66	0.768572	0.223014	28	0.0463576	47	0.0389073
GO_0003382	epithelial cell morphogenesis	32	0.7679	0.223089	3	0.00496689	3	0.00248344
GO_0048306	calcium-dependent protein binding	40	0.763512	0.223132	3	0.00496689	3	0.00248344
GO_0032956	regulation of actin cytoskeleton organization	181	0.767449	0.223213	30	0.0496689	51	0.0422185
GO_0030282	bone mineralization	29	0.766772	0.223421	3	0.00496689	3	0.00248344
GO_0031214	biomineral tissue development	58	0.766772	0.223421	3	0.00496689	3	0.00248344
GO_1901654	response to ketone	90	0.769743	0.223687	6	0.00993378	8	0.00662252
GO_0001101	response to acid	93	0.769364	0.223802	6	0.00993378	8	0.00662252
GO_0044325	ion channel binding	42	0.768111	0.223854	8	0.013245	11	0.00910596
GO_0030858	positive regulation of epithelial cell differentiation	31	0.76664	0.224188	5	0.00827815	6	0.00496689
GO_0060993	kidney morphogenesis	42	0.765904	0.224405	5	0.00827815	6	0.00496689
GO_0043242	negative regulation of protein complex disassembly	45	0.765417	0.224433	13	0.0215232	20	0.0165563
GO_0043244	regulation of protein complex disassembly	62	0.765417	0.224433	13	0.0215232	20	0.0165563
GO_0010604	positive regulation of macromolecule metabolic process	1884	0.759999	0.224602	100	0.165563	182	0.150662
GO_0003774	motor activity	130	0.759965	0.224732	93	0.153974	168	0.139073
GO_0071825	protein-lipid complex subunit organization	29	0.764699	0.224751	5	0.00827815	6	0.00496689
GO_0071827	plasma lipoprotein particle organization	29	0.764699	0.224751	5	0.00827815	6	0.00496689
GO_0019221	cytokine-mediated signaling pathway	327	0.762061	0.225095	19	0.0314569	30	0.0248344
GO_0009897	external side of plasma membrane	203	0.760104	0.225566	23	0.0380795	38	0.0314569
GO_0015108	chloride transmembrane transporter activity	76	0.760587	0.226125	9	0.0149007	13	0.0107616
GO_0090257	regulation of muscle system process	123	0.758192	0.226357	14	0.0231788	21	0.0173841
GO_0045736	negative regulation of cyclin-dependent protein kinase activity	18	0.756086	0.226554	3	0.00496689	3	0.00248344
GO_0071345	cellular response to cytokine stimulus	412	0.756207	0.226653	27	0.044702	44	0.0364238
GO_0018108	peptidyl-tyrosine phosphorylation	63	0.756936	0.227121	8	0.013245	11	0.00910596
GO_0018212	peptidyl-tyrosine modification	65	0.756936	0.227121	8	0.013245	11	0.00910596
GO_0010743	regulation of macrophage derived foam cell differentiation	27	0.756033	0.227291	5	0.00827815	6	0.00496689
GO_0010885	regulation of cholesterol storage	13	0.756033	0.227291	5	0.00827815	6	0.00496689
GO_0071379	cellular response to prostaglandin stimulus	10	0.755848	0.227348	5	0.00827815	6	0.00496689
GO_0071398	cellular response to fatty acid	20	0.755848	0.227348	5	0.00827815	6	0.00496689
GO_0009653	anatomical structure morphogenesis	1827	0.7491	0.227604	223	0.369205	416	0.344371
GO_0016860	intramolecular oxidoreductase activity	44	0.754427	0.228496	4	0.00662252	5	0.00413907
GO_0030018	Z disc	76	0.747214	0.22888	48	0.0794702	84	0.0695364
GO_0048598	embryonic morphogenesis	477	0.746923	0.228895	56	0.0927152	99	0.0819536
GO_0043113	receptor clustering	23	0.750793	0.228932	8	0.013245	11	0.00910596
GO_0021885	forebrain cell migration	43	0.749679	0.229262	8	0.013245	11	0.00910596
GO_0032355	response to estradiol stimulus	98	0.747686	0.229925	9	0.0149007	13	0.0107616
GO_0070555	response to interleukin-1	67	0.744411	0.229997	3	0.00496689	3	0.00248344
GO_0051969	regulation of transmission of nerve impulse	205	0.744691	0.230451	16	0.0264901	25	0.0206954
GO_0032580	Golgi cisterna membrane	72	0.744786	0.231008	6	0.00993378	8	0.00662252
GO_0005001	transmembrane receptor protein tyrosine phosphatase activity	18	0.745722	0.231067	4	0.00662252	5	0.00413907
GO_0019198	transmembrane receptor protein phosphatase activity	18	0.745722	0.231067	4	0.00662252	5	0.00413907
GO_0048814	regulation of dendrite morphogenesis	46	0.742189	0.231485	8	0.013245	11	0.00910596
GO_0007616	long-term memory	22	0.740974	0.231737	5	0.00827815	6	0.00496689
GO_0032386	regulation of intracellular transport	216	0.739821	0.231793	16	0.0264901	25	0.0206954
GO_0051493	regulation of cytoskeleton organization	272	0.735512	0.232427	42	0.0695364	73	0.0604305
GO_0046483	heterocycle metabolic process	4701	0.731472	0.23274	316	0.523179	604	0.5
GO_0016459	myosin complex	64	0.734553	0.232785	38	0.0629139	65	0.053808
GO_0009064	glutamine family amino acid metabolic process	59	0.73881	0.232787	6	0.00993378	8	0.00662252
GO_0004725	protein tyrosine phosphatase activity	103	0.73797	0.232824	10	0.0165563	15	0.0124172
GO_0035335	peptidyl-tyrosine dephosphorylation	103	0.73797	0.232824	10	0.0165563	15	0.0124172
GO_0048518	positive regulation of biological process	3509	0.730969	0.233007	227	0.375828	424	0.350993
GO_0061180	mammary gland epithelium development	58	0.738026	0.233017	6	0.00993378	8	0.00662252
GO_0043525	positive regulation of neuron apoptotic process	41	0.737988	0.233028	6	0.00993378	8	0.00662252
GO_1901216	positive regulation of neuron death	42	0.737988	0.233028	6	0.00993378	8	0.00662252
GO_0005929	cilium	242	0.730589	0.233528	86	0.142384	156	0.129139
GO_0030162	regulation of proteolysis	154	0.734476	0.233785	8	0.013245	11	0.00910596
GO_0002526	acute inflammatory response	62	0.735802	0.234001	4	0.00662252	5	0.00413907
GO_0043543	protein acylation	129	0.733451	0.234318	6	0.00993378	8	0.00662252
GO_0031904	endosome lumen	11	0.72945	0.235182	5	0.00827815	6	0.00496689
GO_0051781	positive regulation of cell division	59	0.729424	0.235191	5	0.00827815	6	0.00496689
GO_0042743	hydrogen peroxide metabolic process	29	0.730416	0.235288	6	0.00993378	8	0.00662252
GO_0007018	microtubule-based movement	158	0.724387	0.235593	64	0.10596	114	0.0943709
GO_0019884	antigen processing and presentation of exogenous antigen	170	0.726402	0.236201	8	0.013245	11	0.00910596
GO_0043436	oxoacid metabolic process	891	0.721872	0.236411	62	0.102649	112	0.0927152
GO_0042990	regulation of transcription factor import into nucleus	69	0.726147	0.236878	4	0.00662252	5	0.00413907
GO_0008408	3'-5' exonuclease activity	32	0.725804	0.236973	4	0.00662252	5	0.00413907
GO_0001104	RNA polymerase II transcription cofactor activity	71	0.725752	0.236996	4	0.00662252	5	0.00413907
GO_0048469	cell maturation	114	0.723155	0.237257	9	0.0149007	13	0.0107616
GO_0003158	endothelium development	46	0.722657	0.237369	12	0.0198676	19	0.0157285
GO_0045446	endothelial cell differentiation	39	0.722657	0.237369	12	0.0198676	19	0.0157285
GO_0032695	negative regulation of interleukin-12 production	12	0.724445	0.237381	4	0.00662252	5	0.00413907
GO_0000281	cytokinesis after mitosis	9	0.722611	0.237627	6	0.00993378	8	0.00662252
GO_0048646	anatomical structure formation involved in morphogenesis	1440	0.715944	0.237696	190	0.31457	354	0.293046
GO_0034707	chloride channel complex	55	0.72271	0.237729	7	0.0115894	10	0.00827815
GO_0005581	collagen	89	0.716865	0.238401	25	0.0413907	41	0.0339404
GO_0044248	cellular catabolic process	1719	0.713675	0.23844	182	0.301324	342	0.283113
GO_0051240	positive regulation of multicellular organismal process	515	0.712745	0.239544	30	0.0496689	51	0.0422185
GO_0034341	response to interferon-gamma	105	0.715775	0.239683	6	0.00993378	8	0.00662252
GO_0000272	polysaccharide catabolic process	21	0.715769	0.239991	4	0.00662252	5	0.00413907
GO_0072659	protein localization to plasma membrane	46	0.713016	0.240076	16	0.0264901	26	0.0215232
GO_0006026	aminoglycan catabolic process	66	0.713407	0.240091	13	0.0215232	20	0.0165563
GO_0002688	regulation of leukocyte chemotaxis	60	0.71463	0.240164	7	0.0115894	10	0.00827815
GO_0010225	response to UV-C	9	0.714716	0.240306	4	0.00662252	5	0.00413907
GO_0021700	developmental maturation	338	0.710396	0.240514	20	0.0331126	32	0.0264901
GO_0071312	cellular response to alkaloid	18	0.712648	0.240776	8	0.013245	12	0.00993378
GO_0048667	cell morphogenesis involved in neuron differentiation	494	0.706594	0.240933	70	0.115894	124	0.102649
GO_0031113	regulation of microtubule polymerization	19	0.7074	0.24115	3	0.00496689	3	0.00248344
GO_0005901	caveola	62	0.707875	0.242089	6	0.00993378	8	0.00662252
GO_0044447	axoneme part	29	0.701654	0.242905	37	0.0612583	65	0.053808
GO_0050851	antigen receptor-mediated signaling pathway	108	0.705432	0.243116	4	0.00662252	5	0.00413907
GO_0009891	positive regulation of biosynthetic process	1309	0.699514	0.243159	67	0.110927	121	0.100166
GO_0043194	axon initial segment	9	0.705034	0.243237	4	0.00662252	5	0.00413907
GO_0051769	regulation of nitric-oxide synthase biosynthetic process	12	0.705019	0.243245	4	0.00662252	5	0.00413907
GO_0051770	positive regulation of nitric-oxide synthase biosynthetic process	9	0.705019	0.243245	4	0.00662252	5	0.00413907
GO_0032991	macromolecular complex	3893	0.696307	0.243621	383	0.634106	731	0.605132
GO_0007369	gastrulation	121	0.702621	0.243961	4	0.00662252	5	0.00413907
GO_0001664	G-protein coupled receptor binding	200	0.701939	0.244024	7	0.0115894	10	0.00827815
GO_0015075	ion transmembrane transporter activity	779	0.694369	0.244789	63	0.104305	113	0.0935431
GO_0005218	intracellular ligand-gated calcium channel activity	10	0.699062	0.244916	8	0.013245	12	0.00993378
GO_0060041	retina development in camera-type eye	105	0.689176	0.247411	13	0.0215232	20	0.0165563
GO_0045334	clathrin-coated endocytic vesicle	38	0.690219	0.247494	6	0.00993378	8	0.00662252
GO_0010883	regulation of lipid storage	32	0.689836	0.247612	6	0.00993378	8	0.00662252
GO_0019861	flagellum	66	0.690349	0.247714	7	0.0115894	10	0.00827815
GO_0048583	regulation of response to stimulus	2446	0.681674	0.248407	168	0.278146	313	0.259106
GO_0007596	blood coagulation	482	0.683421	0.24854	35	0.057947	60	0.0496689
GO_0007599	hemostasis	486	0.683421	0.24854	35	0.057947	60	0.0496689
GO_0050817	coagulation	482	0.683421	0.24854	35	0.057947	60	0.0496689
GO_0010951	negative regulation of endopeptidase activity	209	0.683828	0.248705	21	0.0347682	34	0.0281457
GO_0051591	response to cAMP	73	0.686862	0.248793	4	0.00662252	5	0.00413907
GO_0048639	positive regulation of developmental growth	42	0.686154	0.24902	4	0.00662252	5	0.00413907
GO_0010880	regulation of release of sequestered calcium ion into cytosol by sarcoplasmic reticulum	14	0.684784	0.249437	4	0.00662252	5	0.00413907
GO_0010881	regulation of cardiac muscle contraction by regulation of the release of sequestered calcium ion	10	0.684784	0.249437	4	0.00662252	5	0.00413907
GO_0010882	regulation of cardiac muscle contraction by calcium ion signaling	11	0.684784	0.249437	4	0.00662252	5	0.00413907
GO_0035085	cilium axoneme	52	0.679194	0.249659	53	0.0877483	95	0.0786424
GO_0055065	metal ion homeostasis	319	0.680278	0.249783	27	0.044702	46	0.0380795
GO_0097006	regulation of plasma lipoprotein particle levels	40	0.682086	0.250006	6	0.00993378	8	0.00662252
GO_0010824	regulation of centrosome duplication	15	0.680661	0.250597	8	0.013245	12	0.00993378
GO_0009581	detection of external stimulus	100	0.676564	0.25109	21	0.0347682	35	0.0289735
GO_0043967	histone H4 acetylation	42	0.675335	0.25236	4	0.00662252	5	0.00413907
GO_0006812	cation transport	774	0.66948	0.252615	60	0.0993378	107	0.0885762
GO_0009895	negative regulation of catabolic process	81	0.674162	0.252719	4	0.00662252	5	0.00413907
GO_0007612	learning	83	0.673753	0.252721	7	0.0115894	10	0.00827815
GO_0042439	ethanolamine-containing compound metabolic process	82	0.673044	0.252963	8	0.013245	12	0.00993378
GO_0017076	purine nucleotide binding	1853	0.665659	0.253352	255	0.422185	484	0.400662
GO_0032555	purine ribonucleotide binding	1846	0.665659	0.253352	255	0.422185	484	0.400662
GO_0050878	regulation of body fluid levels	576	0.666447	0.25377	41	0.0678808	71	0.0587748
GO_0043234	protein complex	3299	0.662494	0.254324	360	0.596027	689	0.570364
GO_0034641	cellular nitrogen compound metabolic process	4928	0.661995	0.254403	334	0.55298	642	0.531457
GO_0016504	peptidase activator activity	35	0.665854	0.255316	4	0.00662252	5	0.00413907
GO_0033077	T cell differentiation in thymus	46	0.664612	0.2557	4	0.00662252	5	0.00413907
GO_0045667	regulation of osteoblast differentiation	99	0.664091	0.255741	7	0.0115894	10	0.00827815
GO_0044272	sulfur compound biosynthetic process	112	0.665438	0.255749	5	0.00827815	7	0.0057947
GO_0007140	male meiosis	33	0.662267	0.256309	7	0.0115894	10	0.00827815
GO_0070663	regulation of leukocyte proliferation	156	0.660645	0.256821	9	0.0149007	14	0.0115894
GO_0031328	positive regulation of cellular biosynthetic process	1287	0.655417	0.257061	66	0.109271	120	0.0993378
GO_0045838	positive regulation of membrane potential	16	0.658959	0.257354	7	0.0115894	10	0.00827815
GO_0005858	axonemal dynein complex	14	0.655108	0.257539	35	0.057947	62	0.0513245
GO_0016597	amino acid binding	103	0.657365	0.257857	7	0.0115894	10	0.00827815
GO_0031674	I band	88	0.652001	0.258344	51	0.0844371	91	0.0753311
GO_0043227	membrane-bounded organelle	9739	0.649343	0.258374	733	1.21358	1421	1.17633
GO_0015914	phospholipid transport	45	0.654075	0.258379	15	0.0248344	24	0.0198676
GO_0051491	positive regulation of filopodium assembly	20	0.655607	0.258527	4	0.00662252	5	0.00413907
GO_0051271	negative regulation of cellular component movement	134	0.653126	0.258629	17	0.0281457	28	0.0231788
GO_0065007	biological regulation	9678	0.648509	0.258638	730	1.20861	1414	1.17053
GO_0051480	cytosolic calcium ion homeostasis	148	0.653456	0.258793	12	0.0198676	19	0.0157285
GO_0010632	regulation of epithelial cell migration	23	0.650851	0.259916	7	0.0115894	10	0.00827815
GO_0019932	second-messenger-mediated signaling	109	0.648333	0.260206	15	0.0248344	24	0.0198676
GO_0042471	ear morphogenesis	113	0.648208	0.260245	15	0.0248344	24	0.0198676
GO_0043231	intracellular membrane-bounded organelle	9707	0.642652	0.260528	728	1.2053	1412	1.16887
GO_0046649	lymphocyte activation	272	0.647603	0.260677	11	0.0182119	17	0.0140728
GO_0040014	regulation of multicellular organism growth	74	0.647355	0.261049	8	0.013245	12	0.00993378
GO_0051966	regulation of synaptic transmission, glutamatergic	31	0.647382	0.261112	4	0.00662252	5	0.00413907
GO_0048589	developmental growth	197	0.643852	0.261416	23	0.0380795	39	0.0322848
GO_1901360	organic cyclic compound metabolic process	4901	0.640016	0.261474	335	0.554636	644	0.533113
GO_0030178	negative regulation of Wnt receptor signaling pathway	112	0.642584	0.262284	10	0.0165563	15	0.0124172
GO_0042770	signal transduction in response to DNA damage	97	0.642921	0.262432	7	0.0115894	10	0.00827815
GO_0006944	cellular membrane fusion	68	0.642871	0.262445	7	0.0115894	10	0.00827815
GO_0031333	negative regulation of protein complex assembly	67	0.639143	0.263322	13	0.0215232	21	0.0173841
GO_0032272	negative regulation of protein polymerization	43	0.639143	0.263322	13	0.0215232	21	0.0173841
GO_0060350	endochondral bone morphogenesis	40	0.640028	0.263378	8	0.013245	12	0.00993378
GO_0032318	regulation of Ras GTPase activity	219	0.63522	0.264107	24	0.0397351	40	0.0331126
GO_0035418	protein localization to synapse	9	0.637355	0.264301	4	0.00662252	5	0.00413907
GO_1900449	regulation of glutamate receptor signaling pathway	22	0.637355	0.264301	4	0.00662252	5	0.00413907
GO_2000311	regulation of alpha-amino-3-hydroxy-5-methyl-4-isoxazole propionate selective glutamate receptor activity	17	0.637355	0.264301	4	0.00662252	5	0.00413907
GO_2000463	positive regulation of excitatory postsynaptic membrane potential	11	0.637355	0.264301	4	0.00662252	5	0.00413907
GO_0048167	regulation of synaptic plasticity	94	0.63659	0.264451	7	0.0115894	10	0.00827815
GO_0044431	Golgi apparatus part	675	0.632698	0.264474	58	0.0960265	105	0.0869205
GO_0031644	regulation of neurological system process	218	0.63495	0.264568	16	0.0264901	26	0.0215232
GO_0052548	regulation of endopeptidase activity	328	0.633406	0.264572	29	0.0480133	49	0.0405629
GO_0019725	cellular homeostasis	663	0.631718	0.264755	65	0.107616	117	0.0968543
GO_0071840	cellular component organization or biogenesis	3808	0.628996	0.265075	435	0.720199	835	0.691225
GO_0034367	macromolecular complex remodeling	23	0.634258	0.26529	4	0.00662252	5	0.00413907
GO_0034368	protein-lipid complex remodeling	23	0.634258	0.26529	4	0.00662252	5	0.00413907
GO_0034369	plasma lipoprotein particle remodeling	23	0.634258	0.26529	4	0.00662252	5	0.00413907
GO_0034374	low-density lipoprotein particle remodeling	11	0.634258	0.26529	4	0.00662252	5	0.00413907
GO_0051254	positive regulation of RNA metabolic process	1080	0.627893	0.266047	53	0.0877483	96	0.0794702
GO_0030001	metal ion transport	561	0.626205	0.266629	49	0.0811258	87	0.0720199
GO_0032321	positive regulation of Rho GTPase activity	75	0.626358	0.267257	15	0.0248344	24	0.0198676
GO_0021511	spinal cord patterning	16	0.627533	0.267441	4	0.00662252	5	0.00413907
GO_0003824	catalytic activity	5327	0.621559	0.26747	437	0.72351	842	0.69702
GO_0016050	vesicle organization	93	0.626015	0.267589	11	0.0182119	17	0.0140728
GO_0045670	regulation of osteoclast differentiation	43	0.626541	0.267754	4	0.00662252	5	0.00413907
GO_0019866	organelle inner membrane	386	0.624436	0.268022	14	0.0231788	23	0.0190397
GO_0010744	positive regulation of macrophage derived foam cell differentiation	14	0.624705	0.26835	4	0.00662252	5	0.00413907
GO_0010884	positive regulation of lipid storage	15	0.624705	0.26835	4	0.00662252	5	0.00413907
GO_0010886	positive regulation of cholesterol storage	7	0.624705	0.26835	4	0.00662252	5	0.00413907
GO_0022607	cellular component assembly	1320	0.618611	0.268708	159	0.263245	299	0.247517
GO_0050793	regulation of developmental process	1446	0.618518	0.268797	128	0.211921	240	0.198676
GO_0032388	positive regulation of intracellular transport	100	0.623994	0.26887	5	0.00827815	7	0.0057947
GO_0030545	receptor regulator activity	44	0.623568	0.269012	5	0.00827815	7	0.0057947
GO_0006475	internal protein amino acid acetylation	100	0.622996	0.26919	5	0.00827815	7	0.0057947
GO_0030534	adult behavior	96	0.621828	0.26919	7	0.0115894	10	0.00827815
GO_0051169	nuclear transport	211	0.620402	0.26936	13	0.0215232	21	0.0173841
GO_0016651	oxidoreductase activity, acting on NAD(P)H	98	0.62051	0.269643	8	0.013245	12	0.00993378
GO_0005905	coated pit	57	0.61783	0.270222	12	0.0198676	19	0.0157285
GO_0070326	very-low-density lipoprotein particle receptor binding	4	0.61841	0.27037	4	0.00662252	5	0.00413907
GO_0001568	blood vessel development	399	0.61387	0.27068	46	0.0761589	82	0.0678808
GO_0050750	low-density lipoprotein particle receptor binding	14	0.614859	0.271522	4	0.00662252	5	0.00413907
GO_0030166	proteoglycan biosynthetic process	47	0.617618	0.271523	3	0.00496689	4	0.00331126
GO_0042578	phosphoric ester hydrolase activity	355	0.609514	0.272595	22	0.0364238	38	0.0314569
GO_0002250	adaptive immune response	143	0.61134	0.2726	9	0.0149007	14	0.0115894
GO_0034220	ion transmembrane transport	807	0.604724	0.273506	68	0.112583	124	0.102649
GO_0048513	organ development	2388	0.602915	0.273747	259	0.428808	492	0.407285
GO_0043506	regulation of JUN kinase activity	74	0.60743	0.273885	8	0.013245	12	0.00993378
GO_0051270	regulation of cellular component movement	468	0.603653	0.273893	68	0.112583	124	0.102649
GO_0010243	response to organic nitrogen	651	0.603107	0.274356	40	0.0662252	72	0.0596027
GO_0035023	regulation of Rho protein signal transduction	176	0.602754	0.274574	40	0.0662252	70	0.057947
GO_0051298	centrosome duplication	18	0.606144	0.274634	5	0.00827815	7	0.0057947
GO_0045540	regulation of cholesterol biosynthetic process	12	0.604904	0.27475	4	0.00662252	5	0.00413907
GO_0090305	nucleic acid phosphodiester bond hydrolysis	206	0.603398	0.274814	15	0.0248344	24	0.0198676
GO_0071526	semaphorin-plexin signaling pathway	15	0.603993	0.27504	4	0.00662252	5	0.00413907
GO_0032731	positive regulation of interleukin-1 beta production	23	0.604892	0.27504	5	0.00827815	7	0.0057947
GO_0032732	positive regulation of interleukin-1 production	26	0.604892	0.27504	5	0.00827815	7	0.0057947
GO_0031983	vesicle lumen	56	0.603274	0.275189	10	0.0165563	16	0.013245
GO_0015030	Cajal body	47	0.603412	0.275565	6	0.00993378	9	0.00745033
GO_1901135	carbohydrate derivative metabolic process	1370	0.59705	0.275743	177	0.293046	335	0.277318
GO_0032587	ruffle membrane	59	0.600449	0.275892	12	0.0198676	19	0.0157285
GO_0009617	response to bacterium	345	0.598972	0.275952	23	0.0380795	39	0.0322848
GO_0006066	alcohol metabolic process	285	0.597712	0.276249	32	0.0529801	56	0.0463576
GO_0016787	hydrolase activity	2350	0.594834	0.276434	263	0.43543	502	0.415563
GO_1901566	organonitrogen compound biosynthetic process	553	0.596874	0.276519	34	0.0562914	60	0.0496689
GO_0007417	central nervous system development	678	0.594555	0.276924	68	0.112583	123	0.101821
GO_0006664	glycolipid metabolic process	100	0.597542	0.277148	4	0.00662252	5	0.00413907
GO_0032420	stereocilium	23	0.595857	0.277163	19	0.0314569	32	0.0264901
GO_0032421	stereocilium bundle	27	0.595857	0.277163	19	0.0314569	32	0.0264901
GO_0051651	maintenance of location in cell	96	0.593418	0.277465	44	0.0728477	79	0.0653974
GO_0016528	sarcoplasm	58	0.594459	0.277519	25	0.0413907	43	0.035596
GO_0030278	regulation of ossification	159	0.594455	0.278126	8	0.013245	12	0.00993378
GO_0030662	coated vesicle membrane	150	0.59212	0.278642	11	0.0182119	17	0.0140728
GO_0048812	neuron projection morphogenesis	505	0.588311	0.278989	66	0.109271	119	0.0985099
GO_0006283	transcription-coupled nucleotide-excision repair	47	0.593738	0.279223	3	0.00496689	4	0.00331126
GO_0045580	regulation of T cell differentiation	81	0.593423	0.279316	3	0.00496689	4	0.00331126
GO_0009966	regulation of signal transduction	1894	0.583987	0.280201	149	0.246689	279	0.23096
GO_0051983	regulation of chromosome segregation	24	0.586554	0.280757	4	0.00662252	5	0.00413907
GO_0045787	positive regulation of cell cycle	109	0.587135	0.280842	5	0.00827815	7	0.0057947
GO_0031111	negative regulation of microtubule polymerization or depolymerization	25	0.584882	0.28131	4	0.00662252	5	0.00413907
GO_0030554	adenyl nucleotide binding	1509	0.57746	0.28227	244	0.403973	466	0.385762
GO_0032559	adenyl ribonucleotide binding	1505	0.57746	0.28227	244	0.403973	466	0.385762
GO_0050773	regulation of dendrite development	69	0.581733	0.28232	8	0.013245	12	0.00993378
GO_0005794	Golgi apparatus	1183	0.577185	0.282496	136	0.225166	255	0.211093
GO_0009057	macromolecule catabolic process	763	0.577857	0.282627	47	0.0778146	84	0.0695364
GO_0007265	Ras protein signal transduction	128	0.580623	0.282647	10	0.0165563	16	0.013245
GO_0016043	cellular component organization	3686	0.57536	0.28288	425	0.703642	818	0.677152
GO_0051058	negative regulation of small GTPase mediated signal transduction	28	0.579257	0.28344	5	0.00827815	7	0.0057947
GO_0023051	regulation of signaling	2143	0.573782	0.283579	168	0.278146	316	0.261589
GO_0005515	protein binding	7401	0.571435	0.284107	684	1.13245	1333	1.10348
GO_0051647	nucleus localization	18	0.574391	0.284396	16	0.0264901	27	0.022351
GO_0000904	cell morphogenesis involved in differentiation	595	0.571494	0.284579	82	0.135762	150	0.124172
GO_0030879	mammary gland development	122	0.57322	0.284896	12	0.0198676	19	0.0157285
GO_0005875	microtubule associated complex	134	0.570152	0.285121	63	0.104305	115	0.0951987
GO_0050707	regulation of cytokine secretion	80	0.573544	0.28538	6	0.00993378	9	0.00745033
GO_0006813	potassium ion transport	143	0.572763	0.285635	6	0.00993378	9	0.00745033
GO_0031646	positive regulation of neurological system process	57	0.572482	0.285683	5	0.00827815	7	0.0057947
GO_0050806	positive regulation of synaptic transmission	49	0.572482	0.285683	5	0.00827815	7	0.0057947
GO_0051971	positive regulation of transmission of nerve impulse	52	0.572482	0.285683	5	0.00827815	7	0.0057947
GO_0042060	wound healing	603	0.568542	0.285719	55	0.0910596	99	0.0819536
GO_0035020	regulation of Rac protein signal transduction	24	0.571847	0.285896	5	0.00827815	7	0.0057947
GO_0014701	junctional sarcoplasmic reticulum membrane	9	0.572953	0.286032	3	0.00496689	4	0.00331126
GO_0006953	acute-phase response	40	0.572873	0.286069	3	0.00496689	4	0.00331126
GO_0017166	vinculin binding	10	0.572735	0.286108	3	0.00496689	4	0.00331126
GO_0043277	apoptotic cell clearance	16	0.572393	0.286215	3	0.00496689	4	0.00331126
GO_0030203	glycosaminoglycan metabolic process	146	0.566125	0.287282	15	0.0248344	25	0.0206954
GO_0001882	nucleoside binding	1834	0.561202	0.287747	253	0.418874	484	0.400662
GO_0001883	purine nucleoside binding	1823	0.561202	0.287747	253	0.418874	484	0.400662
GO_0032549	ribonucleoside binding	1824	0.561202	0.287747	253	0.418874	484	0.400662
GO_0032550	purine ribonucleoside binding	1820	0.561202	0.287747	253	0.418874	484	0.400662
GO_0008283	cell proliferation	564	0.562028	0.287953	58	0.0960265	107	0.0885762
GO_0045598	regulation of fat cell differentiation	64	0.565655	0.287999	6	0.00993378	9	0.00745033
GO_0071695	anatomical structure maturation	216	0.562271	0.288555	12	0.0198676	19	0.0157285
GO_0051246	regulation of protein metabolic process	1476	0.559355	0.288688	79	0.130795	146	0.120861
GO_2000242	negative regulation of reproductive process	79	0.563312	0.288722	5	0.00827815	7	0.0057947
GO_0070062	extracellular vesicular exosome	63	0.559645	0.2893	17	0.0281457	28	0.0231788
GO_0009605	response to external stimulus	1047	0.556728	0.289433	119	0.19702	221	0.182947
GO_0042472	inner ear morphogenesis	95	0.559362	0.289489	14	0.0231788	23	0.0190397
GO_0003823	antigen binding	66	0.561956	0.289669	3	0.00496689	4	0.00331126
GO_0048873	homeostasis of number of cells within a tissue	23	0.561435	0.289836	3	0.00496689	4	0.00331126
GO_0006690	icosanoid metabolic process	66	0.561188	0.289934	3	0.00496689	4	0.00331126
GO_0033559	unsaturated fatty acid metabolic process	79	0.561188	0.289934	3	0.00496689	4	0.00331126
GO_1901568	fatty acid derivative metabolic process	66	0.561188	0.289934	3	0.00496689	4	0.00331126
GO_0002699	positive regulation of immune effector process	99	0.560362	0.290203	3	0.00496689	4	0.00331126
GO_0032490	detection of molecule of bacterial origin	8	0.560362	0.290203	3	0.00496689	4	0.00331126
GO_0032494	response to peptidoglycan	10	0.560362	0.290203	3	0.00496689	4	0.00331126
GO_0032661	regulation of interleukin-18 production	4	0.560362	0.290203	3	0.00496689	4	0.00331126
GO_0034502	protein localization to chromosome	23	0.56021	0.290251	3	0.00496689	4	0.00331126
GO_0005176	ErbB-2 class receptor binding	4	0.560169	0.290264	3	0.00496689	4	0.00331126
GO_0051924	regulation of calcium ion transport	121	0.556926	0.290578	9	0.0149007	14	0.0115894
GO_0072331	signal transduction by p53 class mediator	110	0.555018	0.291222	9	0.0149007	14	0.0115894
GO_0051241	negative regulation of multicellular organismal process	358	0.552091	0.291773	20	0.0331126	35	0.0289735
GO_0019433	triglyceride catabolic process	19	0.552553	0.292328	5	0.00827815	7	0.0057947
GO_0046461	neutral lipid catabolic process	20	0.552553	0.292328	5	0.00827815	7	0.0057947
GO_0046464	acylglycerol catabolic process	20	0.552553	0.292328	5	0.00827815	7	0.0057947
GO_0034754	cellular hormone metabolic process	89	0.552288	0.292417	5	0.00827815	7	0.0057947
GO_0006921	cellular component disassembly involved in execution phase of apoptosis	74	0.550079	0.292644	13	0.0215232	21	0.0173841
GO_0097194	execution phase of apoptosis	75	0.550079	0.292644	13	0.0215232	21	0.0173841
GO_0022890	inorganic cation transmembrane transporter activity	464	0.547316	0.293034	37	0.0612583	66	0.0546358
GO_0016044	cellular membrane organization	375	0.546604	0.293114	56	0.0927152	102	0.0844371
GO_0061024	membrane organization	378	0.546604	0.293114	56	0.0927152	102	0.0844371
GO_0005126	cytokine receptor binding	214	0.550209	0.293161	6	0.00993378	9	0.00745033
GO_0023014	signal transduction by phosphorylation	68	0.549916	0.293265	6	0.00993378	9	0.00745033
GO_0003407	neural retina development	36	0.550386	0.293528	3	0.00496689	4	0.00331126
GO_0050730	regulation of peptidyl-tyrosine phosphorylation	166	0.54761	0.293604	14	0.0231788	23	0.0190397
GO_0000123	histone acetyltransferase complex	75	0.549719	0.293752	3	0.00496689	4	0.00331126
GO_0007032	endosome organization	25	0.549244	0.293909	3	0.00496689	4	0.00331126
GO_0005887	integral to plasma membrane	1218	0.542982	0.294174	100	0.165563	187	0.154801
GO_0030705	cytoskeleton-dependent intracellular transport	67	0.546899	0.29423	5	0.00827815	7	0.0057947
GO_0006323	DNA packaging	152	0.546484	0.294394	7	0.0115894	11	0.00910596
GO_0030135	coated vesicle	252	0.543208	0.294778	18	0.0298013	30	0.0248344
GO_0009636	response to toxin	165	0.543967	0.294851	12	0.0198676	20	0.0165563
GO_0030669	clathrin-coated endocytic vesicle membrane	33	0.54495	0.294887	5	0.00827815	7	0.0057947
GO_0072594	establishment of protein localization to organelle	207	0.544736	0.294955	5	0.00827815	7	0.0057947
GO_0019902	phosphatase binding	120	0.541715	0.295375	17	0.0281457	29	0.0240066
GO_0031988	membrane-bounded vesicle	927	0.538885	0.295547	104	0.172185	193	0.159768
GO_0009888	tissue development	1318	0.53852	0.295636	130	0.215232	243	0.201159
GO_0031985	Golgi cisterna	88	0.54208	0.295903	6	0.00993378	9	0.00745033
GO_0050770	regulation of axonogenesis	103	0.540748	0.296017	10	0.0165563	16	0.013245
GO_0006650	glycerophospholipid metabolic process	231	0.538043	0.296599	18	0.0298013	31	0.0256623
GO_0021510	spinal cord development	76	0.539067	0.296871	5	0.00827815	7	0.0057947
GO_0021517	ventral spinal cord development	33	0.539067	0.296871	5	0.00827815	7	0.0057947
GO_0034340	response to type I interferon	66	0.539374	0.297218	3	0.00496689	4	0.00331126
GO_0030261	chromosome condensation	29	0.538915	0.297372	3	0.00496689	4	0.00331126
GO_0001944	vasculature development	427	0.534305	0.297382	47	0.0778146	85	0.0703642
GO_0003712	transcription cofactor activity	472	0.534965	0.297396	30	0.0496689	54	0.044702
GO_0008306	associative learning	50	0.537153	0.297568	6	0.00993378	9	0.00745033
GO_0046677	response to antibiotic	39	0.538224	0.297605	3	0.00496689	4	0.00331126
GO_0015278	calcium-release channel activity	15	0.536738	0.297636	8	0.013245	13	0.0107616
GO_0032092	positive regulation of protein binding	44	0.536809	0.297685	6	0.00993378	9	0.00745033
GO_0015748	organophosphate ester transport	63	0.535046	0.2977	15	0.0248344	25	0.0206954
GO_0045165	cell fate commitment	212	0.535927	0.297987	6	0.00993378	9	0.00745033
GO_0051098	regulation of binding	178	0.534636	0.298056	11	0.0182119	18	0.0149007
GO_0042638	exogen	179	0.533517	0.298496	8	0.013245	12	0.00993378
GO_0005525	GTP binding	368	0.531975	0.298893	13	0.0215232	22	0.0182119
GO_0046983	protein dimerization activity	938	0.527112	0.299705	79	0.130795	146	0.120861
GO_0006873	cellular ion homeostasis	543	0.527173	0.299844	49	0.0811258	89	0.0736755
GO_0033628	regulation of cell adhesion mediated by integrin	40	0.529041	0.300272	5	0.00827815	7	0.0057947
GO_0061135	endopeptidase regulator activity	168	0.526692	0.300422	18	0.0298013	30	0.0248344
GO_0030900	forebrain development	279	0.525446	0.300604	34	0.0562914	60	0.0496689
GO_0032101	regulation of response to external stimulus	381	0.525923	0.300795	17	0.0281457	29	0.0240066
GO_0005980	glycogen catabolic process	18	0.527947	0.301074	3	0.00496689	4	0.00331126
GO_0016327	apicolateral plasma membrane	10	0.527947	0.301075	3	0.00496689	4	0.00331126
GO_0004888	transmembrane signaling receptor activity	1242	0.522946	0.301136	71	0.11755	132	0.109271
GO_0005637	nuclear inner membrane	31	0.527483	0.301232	3	0.00496689	4	0.00331126
GO_0009725	response to hormone stimulus	756	0.52259	0.30149	43	0.0711921	78	0.0645695
GO_0030501	positive regulation of bone mineralization	30	0.526701	0.301495	3	0.00496689	4	0.00331126
GO_0070169	positive regulation of biomineral tissue development	32	0.526701	0.301495	3	0.00496689	4	0.00331126
GO_0001701	in utero embryonic development	307	0.520281	0.302404	34	0.0562914	60	0.0496689
GO_0044085	cellular component biogenesis	1462	0.518165	0.302632	166	0.274834	316	0.261589
GO_0051179	localization	3904	0.51587	0.303241	425	0.703642	820	0.678808
GO_0006605	protein targeting	352	0.516969	0.303652	25	0.0413907	43	0.035596
GO_0034694	response to prostaglandin stimulus	20	0.518695	0.303799	5	0.00827815	7	0.0057947
GO_0070542	response to fatty acid	42	0.518695	0.303799	5	0.00827815	7	0.0057947
GO_0001889	liver development	85	0.518566	0.303841	5	0.00827815	7	0.0057947
GO_0009615	response to virus	221	0.517037	0.303874	15	0.0248344	25	0.0206954
GO_0008203	cholesterol metabolic process	104	0.517179	0.303908	14	0.0231788	23	0.0190397
GO_0016125	sterol metabolic process	111	0.517179	0.303908	14	0.0231788	23	0.0190397
GO_0007601	visual perception	205	0.514753	0.304103	50	0.0827815	90	0.0745033
GO_0009582	detection of abiotic stimulus	83	0.515577	0.304346	18	0.0298013	31	0.0256623
GO_0007519	skeletal muscle tissue development	124	0.514955	0.304404	23	0.0380795	40	0.0331126
GO_0043010	camera-type eye development	236	0.513364	0.304978	19	0.0314569	32	0.0264901
GO_0030193	regulation of blood coagulation	60	0.515249	0.305387	3	0.00496689	4	0.00331126
GO_0050818	regulation of coagulation	65	0.515249	0.305387	3	0.00496689	4	0.00331126
GO_1900046	regulation of hemostasis	60	0.515249	0.305387	3	0.00496689	4	0.00331126
GO_0004896	cytokine receptor activity	81	0.514973	0.305479	3	0.00496689	4	0.00331126
GO_0032989	cellular component morphogenesis	805	0.509041	0.305872	126	0.208609	236	0.195364
GO_0035639	purine ribonucleoside triphosphate binding	1811	0.508462	0.305922	252	0.417218	484	0.400662
GO_0048593	camera-type eye morphogenesis	90	0.512472	0.305984	6	0.00993378	9	0.00745033
GO_0010646	regulation of cell communication	2148	0.50746	0.306345	167	0.27649	316	0.261589
GO_0006913	nucleocytoplasmic transport	208	0.50999	0.306477	12	0.0198676	20	0.0165563
GO_0070887	cellular response to chemical stimulus	1638	0.506281	0.306895	100	0.165563	187	0.154801
GO_0046890	regulation of lipid biosynthetic process	100	0.50855	0.30731	7	0.0115894	11	0.00910596
GO_0031175	neuron projection development	575	0.503146	0.308053	69	0.114238	126	0.104305
GO_0071310	cellular response to organic substance	1295	0.502381	0.308322	76	0.125828	141	0.116722
GO_0042802	identical protein binding	886	0.502042	0.3084	76	0.125828	141	0.116722
GO_0007368	determination of left/right symmetry	80	0.502774	0.308858	15	0.0248344	25	0.0206954
GO_0009799	specification of symmetry	87	0.502774	0.308858	15	0.0248344	25	0.0206954
GO_0009855	determination of bilateral symmetry	86	0.502774	0.308858	15	0.0248344	25	0.0206954
GO_0050714	positive regulation of protein secretion	85	0.503999	0.308883	7	0.0115894	11	0.00910596
GO_0000145	exocyst	11	0.504923	0.30892	3	0.00496689	4	0.00331126
GO_0000781	chromosome, telomeric region	52	0.503569	0.30894	9	0.0149007	15	0.0124172
GO_0031512	motile primary cilium	8	0.504846	0.308948	3	0.00496689	4	0.00331126
GO_0048732	gland development	262	0.499576	0.309646	27	0.044702	48	0.0397351
GO_0007548	sex differentiation	257	0.500089	0.309739	15	0.0248344	25	0.0206954
GO_0043547	positive regulation of GTPase activity	298	0.497302	0.310412	32	0.0529801	56	0.0463576
GO_0051494	negative regulation of cytoskeleton organization	76	0.495627	0.311225	18	0.0298013	31	0.0256623
GO_0017137	Rab GTPase binding	46	0.496982	0.311309	7	0.0115894	11	0.00910596
GO_0002761	regulation of myeloid leukocyte differentiation	82	0.496525	0.311477	6	0.00993378	9	0.00745033
GO_0034599	cellular response to oxidative stress	105	0.494857	0.311813	11	0.0182119	18	0.0149007
GO_0001539	ciliary or flagellar motility	23	0.493091	0.311911	28	0.0463576	51	0.0422185
GO_0044282	small molecule catabolic process	248	0.491927	0.312679	14	0.0231788	24	0.0198676
GO_0044712	single-organism catabolic process	248	0.491927	0.312679	14	0.0231788	24	0.0198676
GO_0007030	Golgi organization	39	0.490894	0.312743	23	0.0380795	40	0.0331126
GO_0016174	NAD(P)H oxidase activity	5	0.493669	0.31279	3	0.00496689	4	0.00331126
GO_0050664	oxidoreductase activity, acting on NAD(P)H, oxygen as acceptor	14	0.493669	0.31279	3	0.00496689	4	0.00331126
GO_0007628	adult walking behavior	27	0.493341	0.312905	3	0.00496689	4	0.00331126
GO_0005086	ARF guanyl-nucleotide exchange factor activity	18	0.492786	0.313093	3	0.00496689	4	0.00331126
GO_0051099	positive regulation of binding	81	0.491461	0.313219	7	0.0115894	11	0.00910596
GO_0005811	lipid particle	42	0.491986	0.31337	3	0.00496689	4	0.00331126
GO_2000117	negative regulation of cysteine-type endopeptidase activity	66	0.491095	0.313802	4	0.00662252	6	0.00496689
GO_0032320	positive regulation of Ras GTPase activity	157	0.487768	0.313869	21	0.0347682	36	0.0298013
GO_0001958	endochondral ossification	21	0.489178	0.314015	7	0.0115894	11	0.00910596
GO_0036075	replacement ossification	21	0.489178	0.314015	7	0.0115894	11	0.00910596
GO_0034121	regulation of toll-like receptor signaling pathway	28	0.490253	0.314097	4	0.00662252	6	0.00496689
GO_0004623	phospholipase A2 activity	29	0.489866	0.314226	4	0.00662252	6	0.00496689
GO_0008544	epidermis development	430	0.483154	0.315215	44	0.0728477	80	0.0662252
GO_0006027	glycosaminoglycan catabolic process	59	0.483401	0.315819	12	0.0198676	20	0.0165563
GO_0007224	smoothened signaling pathway	46	0.483031	0.316167	6	0.00993378	9	0.00745033
GO_0031329	regulation of cellular catabolic process	560	0.480397	0.316212	45	0.0745033	81	0.067053
GO_0031279	regulation of cyclase activity	63	0.482237	0.316747	3	0.00496689	4	0.00331126
GO_0051339	regulation of lyase activity	66	0.482237	0.316747	3	0.00496689	4	0.00331126
GO_0090316	positive regulation of intracellular protein transport	93	0.481861	0.317001	4	0.00662252	6	0.00496689
GO_0034613	cellular protein localization	799	0.477343	0.31702	111	0.183775	209	0.173013
GO_0070727	cellular macromolecule localization	803	0.477343	0.31702	111	0.183775	209	0.173013
GO_0006402	mRNA catabolic process	179	0.481421	0.317156	4	0.00662252	6	0.00496689
GO_0046605	regulation of centrosome cycle	20	0.47943	0.317378	8	0.013245	13	0.0107616
GO_0048009	insulin-like growth factor receptor signaling pathway	14	0.480484	0.31748	4	0.00662252	6	0.00496689
GO_0030665	clathrin-coated vesicle membrane	110	0.476434	0.318207	10	0.0165563	16	0.013245
GO_0032870	cellular response to hormone stimulus	439	0.473996	0.318688	24	0.0397351	42	0.0347682
GO_0005524	ATP binding	1475	0.47219	0.318725	242	0.400662	466	0.385762
GO_0002460	adaptive immune response based on somatic recombination of immune receptors built from immunoglobulin superfamily domains	129	0.474542	0.319091	8	0.013245	13	0.0107616
GO_0045944	positive regulation of transcription from RNA polymerase II promoter	723	0.472282	0.31918	33	0.0546358	60	0.0496689
GO_0019226	transmission of nerve impulse	683	0.471701	0.319297	44	0.0728477	80	0.0662252
GO_0007569	cell aging	60	0.473061	0.319608	8	0.013245	13	0.0107616
GO_0031982	vesicle	1014	0.469828	0.319677	114	0.188742	214	0.177152
GO_0042175	nuclear outer membrane-endoplasmic reticulum membrane network	792	0.469685	0.319818	81	0.134106	152	0.125828
GO_0001932	regulation of protein phosphorylation	854	0.469868	0.319899	55	0.0910596	102	0.0844371
GO_0006810	transport	3180	0.468198	0.320125	256	0.423841	490	0.405629
GO_0032507	maintenance of protein location in cell	85	0.468535	0.320405	43	0.0711921	79	0.0653974
GO_0042384	cilium assembly	75	0.468569	0.320514	33	0.0546358	60	0.0496689
GO_0032846	positive regulation of homeostatic process	70	0.471653	0.320556	4	0.00662252	6	0.00496689
GO_0033630	positive regulation of cell adhesion mediated by integrin	19	0.471157	0.320606	3	0.00496689	4	0.00331126
GO_0030544	Hsp70 protein binding	14	0.471502	0.32061	4	0.00662252	6	0.00496689
GO_0007090	regulation of S phase of mitotic cell cycle	24	0.470697	0.320887	4	0.00662252	6	0.00496689
GO_0046578	regulation of Ras protein signal transduction	330	0.466929	0.321004	50	0.0827815	91	0.0753311
GO_0006821	chloride transport	83	0.467824	0.321406	9	0.0149007	15	0.0124172
GO_0008207	C21-steroid hormone metabolic process	23	0.468067	0.321681	3	0.00496689	4	0.00331126
GO_0008654	phospholipid biosynthetic process	212	0.465493	0.321904	16	0.0264901	28	0.0231788
GO_0046474	glycerophospholipid biosynthetic process	189	0.465493	0.321904	16	0.0264901	28	0.0231788
GO_0043502	regulation of muscle adaptation	29	0.465621	0.322263	6	0.00993378	9	0.00745033
GO_0000166	nucleotide binding	2409	0.461476	0.322486	292	0.483444	564	0.466887
GO_1901265	nucleoside phosphate binding	2410	0.461476	0.322486	292	0.483444	564	0.466887
GO_0009628	response to abiotic stimulus	801	0.461213	0.322862	70	0.115894	132	0.109271
GO_0034237	protein kinase A regulatory subunit binding	10	0.46242	0.323787	4	0.00662252	6	0.00496689
GO_0042446	hormone biosynthetic process	45	0.460412	0.324048	9	0.0149007	15	0.0124172
GO_0050706	regulation of interleukin-1 beta secretion	19	0.461114	0.324239	4	0.00662252	6	0.00496689
GO_0050716	positive regulation of interleukin-1 secretion	18	0.461114	0.324239	4	0.00662252	6	0.00496689
GO_0050718	positive regulation of interleukin-1 beta secretion	17	0.461114	0.324239	4	0.00662252	6	0.00496689
GO_0022857	transmembrane transporter activity	921	0.456699	0.324466	78	0.129139	146	0.120861
GO_2000026	regulation of multicellular organismal development	1106	0.455575	0.324862	83	0.137417	156	0.129139
GO_0006869	lipid transport	197	0.456086	0.324987	32	0.0529801	57	0.0471854
GO_0010876	lipid localization	213	0.456086	0.324987	32	0.0529801	57	0.0471854
GO_0032994	protein-lipid complex	38	0.457127	0.325158	6	0.00993378	9	0.00745033
GO_0034358	plasma lipoprotein particle	37	0.457127	0.325158	6	0.00993378	9	0.00745033
GO_0016363	nuclear matrix	86	0.456006	0.325616	8	0.013245	13	0.0107616
GO_0000989	transcription factor binding transcription factor activity	493	0.452286	0.326335	30	0.0496689	55	0.0455298
GO_0050953	sensory perception of light stimulus	206	0.450644	0.326716	50	0.0827815	91	0.0753311
GO_0005874	microtubule	340	0.44987	0.326875	95	0.157285	178	0.147351
GO_0008324	cation transmembrane transporter activity	574	0.45039	0.326878	40	0.0662252	73	0.0604305
GO_0002683	negative regulation of immune system process	177	0.451455	0.327146	10	0.0165563	17	0.0140728
GO_0097305	response to alcohol	252	0.450163	0.327223	20	0.0331126	35	0.0289735
GO_0030136	clathrin-coated vesicle	205	0.450224	0.327251	17	0.0281457	29	0.0240066
GO_0048705	skeletal system morphogenesis	177	0.45008	0.3274	15	0.0248344	26	0.0215232
GO_0030016	myofibril	156	0.445187	0.328572	88	0.145695	165	0.136589
GO_0043230	extracellular organelle	65	0.446788	0.328578	17	0.0281457	29	0.0240066
GO_0065010	extracellular membrane-bounded organelle	65	0.446788	0.328578	17	0.0281457	29	0.0240066
GO_0060401	cytosolic calcium ion transport	40	0.448632	0.328598	5	0.00827815	8	0.00662252
GO_0060402	calcium ion transport into cytosol	39	0.448632	0.328598	5	0.00827815	8	0.00662252
GO_0045596	negative regulation of cell differentiation	433	0.445572	0.328632	38	0.0629139	70	0.057947
GO_0014070	response to organic cyclic compound	621	0.443988	0.329149	45	0.0745033	83	0.0687086
GO_0001558	regulation of cell growth	295	0.443736	0.329662	15	0.0248344	26	0.0215232
GO_0060333	interferon-gamma-mediated signaling pathway	65	0.445585	0.329712	4	0.00662252	6	0.00496689
GO_0006606	protein import into nucleus	92	0.444245	0.329752	9	0.0149007	15	0.0124172
GO_0044744	protein targeting to nucleus	92	0.444245	0.329752	9	0.0149007	15	0.0124172
GO_0051170	nuclear import	95	0.444245	0.329752	9	0.0149007	15	0.0124172
GO_0009225	nucleotide-sugar metabolic process	28	0.444182	0.330208	4	0.00662252	6	0.00496689
GO_0071216	cellular response to biotic stimulus	101	0.441958	0.330603	8	0.013245	13	0.0107616
GO_0071158	positive regulation of cell cycle arrest	81	0.443006	0.330626	4	0.00662252	6	0.00496689
GO_0006906	vesicle fusion	18	0.442021	0.330968	4	0.00662252	6	0.00496689
GO_0030308	negative regulation of cell growth	140	0.439495	0.331478	8	0.013245	13	0.0107616
GO_0006401	RNA catabolic process	206	0.439408	0.331868	5	0.00827815	8	0.00662252
GO_0008236	serine-type peptidase activity	173	0.437062	0.332123	12	0.0198676	20	0.0165563
GO_0017171	serine hydrolase activity	175	0.437062	0.332123	12	0.0198676	20	0.0165563
GO_0035591	signaling adaptor activity	66	0.438353	0.332239	5	0.00827815	8	0.00662252
GO_0035091	phosphatidylinositol binding	153	0.436223	0.332304	17	0.0281457	30	0.0248344
GO_0006139	nucleobase-containing compound metabolic process	4546	0.433918	0.332401	304	0.503311	593	0.490894
GO_0005743	mitochondrial inner membrane	355	0.435963	0.33263	11	0.0182119	19	0.0157285
GO_0023021	termination of signal transduction	42	0.434302	0.333716	4	0.00662252	6	0.00496689
GO_0038032	termination of G-protein coupled receptor signaling pathway	39	0.434302	0.333716	4	0.00662252	6	0.00496689
GO_0002478	antigen processing and presentation of exogenous peptide antigen	168	0.432488	0.334005	7	0.0115894	11	0.00910596
GO_0015893	drug transport	32	0.43332	0.33406	4	0.00662252	6	0.00496689
GO_0007268	synaptic transmission	605	0.430069	0.334262	37	0.0612583	67	0.0554636
GO_0042383	sarcolemma	92	0.429401	0.334588	28	0.0463576	50	0.0413907
GO_0046330	positive regulation of JNK cascade	50	0.430954	0.334874	5	0.00827815	8	0.00662252
GO_0006259	DNA metabolic process	773	0.425282	0.335855	53	0.0877483	100	0.0827815
GO_0050789	regulation of biological process	9218	0.42159	0.336824	656	1.08609	1280	1.0596
GO_1901363	heterocyclic compound binding	5348	0.420055	0.33742	420	0.695364	819	0.67798
GO_0030198	extracellular matrix organization	203	0.421136	0.337461	38	0.0629139	69	0.0571192
GO_0048520	positive regulation of behavior	90	0.422034	0.338057	5	0.00827815	8	0.00662252
GO_0050921	positive regulation of chemotaxis	78	0.422034	0.338057	5	0.00827815	8	0.00662252
GO_0046873	metal ion transmembrane transporter activity	375	0.419359	0.338112	35	0.057947	64	0.0529801
GO_0022618	ribonucleoprotein complex assembly	97	0.420872	0.338471	5	0.00827815	8	0.00662252
GO_0071826	ribonucleoprotein complex subunit organization	102	0.420872	0.338471	5	0.00827815	8	0.00662252
GO_0060538	skeletal muscle organ development	132	0.416445	0.339325	23	0.0380795	41	0.0339404
GO_0005814	centriole	59	0.416427	0.339373	20	0.0331126	35	0.0289735
GO_0003006	developmental process involved in reproduction	418	0.415128	0.339839	23	0.0380795	41	0.0339404
GO_0048638	regulation of developmental growth	110	0.416069	0.339876	8	0.013245	13	0.0107616
GO_0033124	regulation of GTP catabolic process	339	0.413508	0.340274	34	0.0562914	61	0.0504967
GO_0043087	regulation of GTPase activity	337	0.413508	0.340274	34	0.0562914	61	0.0504967
GO_0006417	regulation of translation	208	0.414643	0.34029	11	0.0182119	19	0.0157285
GO_0006473	protein acetylation	113	0.414701	0.340687	5	0.00827815	8	0.00662252
GO_0060443	mammary gland morphogenesis	48	0.41404	0.340925	5	0.00827815	8	0.00662252
GO_0048515	spermatid differentiation	84	0.413757	0.341026	5	0.00827815	8	0.00662252
GO_0005543	phospholipid binding	495	0.410772	0.341054	73	0.120861	136	0.112583
GO_0003714	transcription corepressor activity	190	0.412025	0.341173	13	0.0215232	23	0.0190397
GO_0044454	nuclear chromosome part	251	0.411601	0.34133	14	0.0231788	24	0.0198676
GO_0009892	negative regulation of metabolic process	1468	0.40955	0.341512	71	0.11755	134	0.110927
GO_0002116	semaphorin receptor complex	7	0.411687	0.341675	3	0.00496689	4	0.00331126
GO_0043062	extracellular structure organization	204	0.408813	0.341929	39	0.0645695	71	0.0587748
GO_0051049	regulation of transport	1119	0.408185	0.342004	87	0.14404	163	0.134934
GO_0003013	circulatory system process	254	0.408857	0.342097	20	0.0331126	35	0.0289735
GO_1901698	response to nitrogen compound	691	0.407528	0.342399	41	0.0678808	77	0.0637417
GO_0048562	embryonic organ morphogenesis	216	0.407277	0.342629	23	0.0380795	41	0.0339404
GO_0016064	immunoglobulin mediated immune response	91	0.406942	0.343481	5	0.00827815	8	0.00662252
GO_0019724	B cell mediated immunity	93	0.406942	0.343481	5	0.00827815	8	0.00662252
GO_0035869	ciliary transition zone	16	0.406885	0.343523	4	0.00662252	6	0.00496689
GO_0036038	TCTN-B9D complex	12	0.406885	0.343523	4	0.00662252	6	0.00496689
GO_0045744	negative regulation of G-protein coupled receptor protein signaling pathway	64	0.406524	0.343631	5	0.00827815	8	0.00662252
GO_0004672	protein kinase activity	603	0.402305	0.344212	66	0.109271	123	0.101821
GO_0006897	endocytosis	338	0.400392	0.344979	43	0.0711921	79	0.0653974
GO_0055088	lipid homeostasis	83	0.401001	0.345196	13	0.0215232	22	0.0182119
GO_0097159	organic cyclic compound binding	5400	0.398617	0.345266	423	0.700331	826	0.683775
GO_0071241	cellular response to inorganic substance	88	0.400672	0.34535	11	0.0182119	19	0.0157285
GO_0008307	structural constituent of muscle	46	0.398122	0.345895	31	0.0513245	56	0.0463576
GO_0003779	actin binding	353	0.395992	0.346388	118	0.195364	226	0.187086
GO_0006820	anion transport	373	0.396836	0.346437	29	0.0480133	53	0.0438742
GO_0032651	regulation of interleukin-1 beta production	36	0.397566	0.346864	5	0.00827815	8	0.00662252
GO_0055085	transmembrane transport	1106	0.394231	0.347068	94	0.155629	178	0.147351
GO_0055080	cation homeostasis	390	0.39413	0.347391	31	0.0513245	57	0.0471854
GO_0045137	development of primary sexual characteristics	226	0.394022	0.34764	14	0.0231788	24	0.0198676
GO_0014066	regulation of phosphatidylinositol 3-kinase cascade	57	0.392161	0.34851	9	0.0149007	15	0.0124172
GO_0051216	cartilage development	142	0.391766	0.348595	11	0.0182119	19	0.0157285
GO_0005605	basal lamina	20	0.390223	0.348877	23	0.0380795	42	0.0347682
GO_0060191	regulation of lipase activity	108	0.3895	0.349452	10	0.0165563	17	0.0140728
GO_0031331	positive regulation of cellular catabolic process	102	0.389538	0.349775	5	0.00827815	8	0.00662252
GO_0030031	cell projection assembly	156	0.386753	0.350033	38	0.0629139	71	0.0587748
GO_0060078	regulation of postsynaptic membrane potential	41	0.38873	0.350088	4	0.00662252	6	0.00496689
GO_0060079	regulation of excitatory postsynaptic membrane potential	36	0.38873	0.350088	4	0.00662252	6	0.00496689
GO_0015698	inorganic anion transport	124	0.387247	0.350189	13	0.0215232	23	0.0190397
GO_0007034	vacuolar transport	46	0.386698	0.350827	4	0.00662252	6	0.00496689
GO_0007041	lysosomal transport	41	0.386698	0.350827	4	0.00662252	6	0.00496689
GO_0043292	contractile fiber	166	0.383985	0.350861	89	0.147351	168	0.139073
GO_0007626	locomotory behavior	136	0.381256	0.35226	17	0.0281457	30	0.0248344
GO_0048820	hair follicle maturation	192	0.38101	0.352605	8	0.013245	13	0.0107616
GO_0007257	activation of JUN kinase activity	36	0.380544	0.353048	5	0.00827815	8	0.00662252
GO_0016049	cell growth	96	0.378802	0.353365	10	0.0165563	17	0.0140728
GO_0000287	magnesium ion binding	182	0.378152	0.353547	12	0.0198676	21	0.0173841
GO_0070372	regulation of ERK1 and ERK2 cascade	114	0.377793	0.353678	12	0.0198676	21	0.0173841
GO_0033017	sarcoplasmic reticulum membrane	31	0.376292	0.354133	16	0.0264901	29	0.0240066
GO_0016337	cell-cell adhesion	347	0.373733	0.354637	89	0.147351	170	0.140729
GO_0000988	protein binding transcription factor activity	509	0.373747	0.354873	30	0.0496689	56	0.0463576
GO_0048565	digestive tract development	108	0.374713	0.355179	5	0.00827815	8	0.00662252
GO_0055123	digestive system development	116	0.374713	0.355179	5	0.00827815	8	0.00662252
GO_0001942	hair follicle development	251	0.372062	0.355596	20	0.0331126	36	0.0298013
GO_0022404	molting cycle process	251	0.372062	0.355596	20	0.0331126	36	0.0298013
GO_0022405	hair cycle process	251	0.372062	0.355596	20	0.0331126	36	0.0298013
GO_0042303	molting cycle	254	0.372062	0.355596	20	0.0331126	36	0.0298013
GO_0042633	hair cycle	254	0.372062	0.355596	20	0.0331126	36	0.0298013
GO_0071478	cellular response to radiation	67	0.372952	0.355818	5	0.00827815	8	0.00662252
GO_0001654	eye development	271	0.370515	0.356117	22	0.0364238	39	0.0322848
GO_0002253	activation of immune response	277	0.369049	0.356954	12	0.0198676	21	0.0173841
GO_0050778	positive regulation of immune response	352	0.368146	0.357254	13	0.0215232	23	0.0190397
GO_0005795	Golgi stack	119	0.367798	0.357407	10	0.0165563	17	0.0140728
GO_0032535	regulation of cellular component size	178	0.366975	0.35741	27	0.044702	50	0.0413907
GO_0046328	regulation of JNK cascade	135	0.367353	0.357636	13	0.0215232	23	0.0190397
GO_0050810	regulation of steroid biosynthetic process	47	0.366603	0.358158	4	0.00662252	6	0.00496689
GO_0004601	peroxidase activity	40	0.365753	0.358457	5	0.00827815	8	0.00662252
GO_0016684	oxidoreductase activity, acting on peroxide as acceptor	40	0.365753	0.358457	5	0.00827815	8	0.00662252
GO_0042744	hydrogen peroxide catabolic process	20	0.365753	0.358457	5	0.00827815	8	0.00662252
GO_0043627	response to estrogen stimulus	160	0.35914	0.360505	14	0.0231788	25	0.0206954
GO_0097110	scaffold protein binding	18	0.359184	0.360828	6	0.00993378	10	0.00827815
GO_0010810	regulation of cell-substrate adhesion	103	0.358094	0.360881	15	0.0248344	26	0.0215232
GO_0005217	intracellular ligand-gated ion channel activity	22	0.357814	0.361193	9	0.0149007	16	0.013245
GO_0046165	alcohol biosynthetic process	99	0.357783	0.361297	7	0.0115894	12	0.00993378
GO_0009743	response to carbohydrate stimulus	135	0.356803	0.361314	15	0.0248344	26	0.0215232
GO_0043270	positive regulation of ion transport	116	0.356171	0.361698	10	0.0165563	17	0.0140728
GO_0007413	axonal fasciculation	15	0.356266	0.361944	5	0.00827815	8	0.00662252
GO_0030336	negative regulation of cell migration	126	0.353986	0.362482	11	0.0182119	19	0.0157285
GO_2000146	negative regulation of cell motility	128	0.353986	0.362482	11	0.0182119	19	0.0157285
GO_0050890	cognition	168	0.354081	0.362493	9	0.0149007	15	0.0124172
GO_0051091	positive regulation of sequence-specific DNA binding transcription factor activity	183	0.353647	0.362685	11	0.0182119	19	0.0157285
GO_0030834	regulation of actin filament depolymerization	31	0.353565	0.362765	9	0.0149007	16	0.013245
GO_0030835	negative regulation of actin filament depolymerization	26	0.353565	0.362765	9	0.0149007	16	0.013245
GO_0051693	actin filament capping	24	0.353565	0.362765	9	0.0149007	16	0.013245
GO_0004221	ubiquitin thiolesterase activity	74	0.353098	0.363187	4	0.00662252	6	0.00496689
GO_0032103	positive regulation of response to external stimulus	154	0.350442	0.364006	7	0.0115894	12	0.00993378
GO_0009749	response to glucose stimulus	95	0.349259	0.364257	10	0.0165563	17	0.0140728
GO_0045926	negative regulation of growth	195	0.349039	0.36427	15	0.0248344	27	0.022351
GO_0090181	regulation of cholesterol metabolic process	19	0.348187	0.364933	4	0.00662252	6	0.00496689
GO_0035257	nuclear hormone receptor binding	135	0.346698	0.365307	9	0.0149007	16	0.013245
GO_0009059	macromolecule biosynthetic process	3346	0.342494	0.366205	182	0.301324	355	0.293874
GO_0004620	phospholipase activity	91	0.343151	0.366704	7	0.0115894	12	0.00993378
GO_0055082	cellular chemical homeostasis	577	0.341354	0.366797	50	0.0827815	94	0.0778146
GO_0022604	regulation of cell morphogenesis	306	0.340869	0.367055	31	0.0513245	57	0.0471854
GO_0042787	protein ubiquitination involved in ubiquitin-dependent protein catabolic process	48	0.341029	0.367572	5	0.00827815	8	0.00662252
GO_0001954	positive regulation of cell-matrix adhesion	24	0.339686	0.368079	4	0.00662252	6	0.00496689
GO_0005548	phospholipid transporter activity	30	0.337826	0.368463	12	0.0198676	21	0.0173841
GO_0031528	microvillus membrane	16	0.338228	0.368491	8	0.013245	14	0.0115894
GO_0016298	lipase activity	108	0.338174	0.368511	8	0.013245	14	0.0115894
GO_0007589	body fluid secretion	63	0.33844	0.36854	4	0.00662252	6	0.00496689
GO_0007595	lactation	38	0.33844	0.36854	4	0.00662252	6	0.00496689
GO_0009118	regulation of nucleoside metabolic process	367	0.334595	0.369409	35	0.057947	64	0.0529801
GO_0030811	regulation of nucleotide catabolic process	367	0.334595	0.369409	35	0.057947	64	0.0529801
GO_0033121	regulation of purine nucleotide catabolic process	366	0.334595	0.369409	35	0.057947	64	0.0529801
GO_0008289	lipid binding	739	0.33391	0.369507	83	0.137417	157	0.129967
GO_0019751	polyol metabolic process	55	0.333958	0.37059	3	0.00496689	5	0.00413907
GO_0010468	regulation of gene expression	3615	0.330339	0.37077	182	0.301324	356	0.294702
GO_0048523	negative regulation of cellular process	2797	0.328989	0.371259	190	0.31457	370	0.306291
GO_0060255	regulation of macromolecule metabolic process	4489	0.328381	0.371488	227	0.375828	445	0.368378
GO_0048584	positive regulation of response to stimulus	1198	0.328714	0.371519	65	0.107616	124	0.102649
GO_0019752	carboxylic acid metabolic process	782	0.32762	0.37198	48	0.0794702	92	0.0761589
GO_0016055	Wnt receptor signaling pathway	222	0.326959	0.372378	22	0.0364238	40	0.0331126
GO_0004866	endopeptidase inhibitor activity	164	0.325631	0.372908	17	0.0281457	30	0.0248344
GO_0008344	adult locomotory behavior	63	0.32493	0.373554	5	0.00827815	8	0.00662252
GO_0061097	regulation of protein tyrosine kinase activity	52	0.324779	0.373576	6	0.00993378	10	0.00827815
GO_0008038	neuron recognition	30	0.323396	0.374056	7	0.0115894	12	0.00993378
GO_0042953	lipoprotein transport	13	0.322551	0.374192	11	0.0182119	19	0.0157285
GO_0036152	phosphatidylethanolamine acyl-chain remodeling	23	0.321665	0.375144	3	0.00496689	5	0.00413907
GO_0051427	hormone receptor binding	153	0.317097	0.376311	10	0.0165563	18	0.0149007
GO_0009791	post-embryonic development	88	0.316844	0.376314	12	0.0198676	21	0.0173841
GO_0004871	signal transducer activity	1640	0.3139	0.377043	92	0.152318	177	0.146523
GO_0060089	molecular transducer activity	1640	0.3139	0.377043	92	0.152318	177	0.146523
GO_0050804	regulation of synaptic transmission	187	0.314134	0.377331	12	0.0198676	21	0.0173841
GO_0051247	positive regulation of protein metabolic process	885	0.312815	0.377554	47	0.0778146	88	0.0728477
GO_0016529	sarcoplasmic reticulum	53	0.312192	0.377996	19	0.0314569	35	0.0289735
GO_0007389	pattern specification process	418	0.310961	0.378308	31	0.0513245	57	0.0471854
GO_0005923	tight junction	97	0.310254	0.378659	20	0.0331126	36	0.0298013
GO_0070160	occluding junction	97	0.310254	0.378659	20	0.0331126	36	0.0298013
GO_0009058	biosynthetic process	4236	0.309128	0.378758	240	0.397351	471	0.389901
GO_0051224	negative regulation of protein transport	102	0.311935	0.378761	3	0.00496689	5	0.00413907
GO_0040007	growth	332	0.30953	0.378832	37	0.0612583	69	0.0571192
GO_0031110	regulation of microtubule polymerization or depolymerization	42	0.310567	0.378927	4	0.00662252	6	0.00496689
GO_0000186	activation of MAPKK activity	59	0.309225	0.379361	7	0.0115894	12	0.00993378
GO_0005099	Ras GTPase activator activity	112	0.308221	0.37954	13	0.0215232	23	0.0190397
GO_0048522	positive regulation of cellular process	3201	0.30559	0.380114	203	0.336093	392	0.324503
GO_0033554	cellular response to stress	1075	0.305704	0.38019	77	0.127483	148	0.122517
GO_0070201	regulation of establishment of protein localization	314	0.302704	0.381557	19	0.0314569	35	0.0289735
GO_0005100	Rho GTPase activator activity	36	0.303148	0.381645	7	0.0115894	12	0.00993378
GO_0042623	ATPase activity, coupled	279	0.302048	0.381658	41	0.0678808	78	0.0645695
GO_0061025	membrane fusion	72	0.30303	0.381689	7	0.0115894	12	0.00993378
GO_0045927	positive regulation of growth	150	0.302298	0.381933	8	0.013245	14	0.0115894
GO_0035107	appendage morphogenesis	130	0.301447	0.38205	16	0.0264901	29	0.0240066
GO_0035108	limb morphogenesis	130	0.301447	0.38205	16	0.0264901	29	0.0240066
GO_0033157	regulation of intracellular protein transport	166	0.301955	0.382062	8	0.013245	14	0.0115894
GO_0005518	collagen binding	50	0.301036	0.382243	15	0.0248344	28	0.0231788
GO_0001653	peptide receptor activity	118	0.301102	0.382802	3	0.00496689	5	0.00413907
GO_0008528	G-protein coupled peptide receptor activity	117	0.301102	0.382802	3	0.00496689	5	0.00413907
GO_0006928	cellular component movement	897	0.298454	0.382839	167	0.27649	324	0.268212
GO_0034399	nuclear periphery	94	0.296853	0.383984	8	0.013245	14	0.0115894
GO_0034453	microtubule anchoring	27	0.295121	0.384668	7	0.0115894	12	0.00993378
GO_0006140	regulation of nucleotide metabolic process	472	0.292625	0.385232	39	0.0645695	72	0.0596027
GO_1900542	regulation of purine nucleotide metabolic process	469	0.292625	0.385232	39	0.0645695	72	0.0596027
GO_0070507	regulation of microtubule cytoskeleton organization	80	0.290028	0.38643	12	0.0198676	21	0.0173841
GO_0034236	protein kinase A catalytic subunit binding	6	0.291114	0.386544	3	0.00496689	5	0.00413907
GO_0035567	non-canonical Wnt receptor signaling pathway	30	0.291068	0.386561	3	0.00496689	5	0.00413907
GO_0060071	Wnt receptor signaling pathway, planar cell polarity pathway	19	0.291068	0.386561	3	0.00496689	5	0.00413907
GO_0090175	regulation of establishment of planar polarity	19	0.291068	0.386561	3	0.00496689	5	0.00413907
GO_1900076	regulation of cellular response to insulin stimulus	35	0.290669	0.386711	3	0.00496689	5	0.00413907
GO_0032735	positive regulation of interleukin-12 production	24	0.290444	0.386795	3	0.00496689	5	0.00413907
GO_0004715	non-membrane spanning protein tyrosine kinase activity	45	0.290385	0.386817	3	0.00496689	5	0.00413907
GO_0044126	regulation of growth of symbiont in host	15	0.290349	0.386831	3	0.00496689	5	0.00413907
GO_0044130	negative regulation of growth of symbiont in host	15	0.290349	0.386831	3	0.00496689	5	0.00413907
GO_0044144	modulation of growth of symbiont involved in interaction with host	16	0.290349	0.386831	3	0.00496689	5	0.00413907
GO_0044146	negative regulation of growth of symbiont involved in interaction with host	16	0.290349	0.386831	3	0.00496689	5	0.00413907
GO_0050794	regulation of cellular process	8706	0.287429	0.386974	612	1.01324	1202	0.995033
GO_0006979	response to oxidative stress	269	0.287602	0.387279	19	0.0314569	35	0.0289735
GO_0060675	ureteric bud morphogenesis	58	0.285708	0.388122	11	0.0182119	20	0.0165563
GO_0001726	ruffle	126	0.283271	0.388921	19	0.0314569	35	0.0289735
GO_0009268	response to pH	25	0.284385	0.388985	4	0.00662252	7	0.0057947
GO_0006520	cellular amino acid metabolic process	413	0.279829	0.390131	32	0.0529801	61	0.0504967
GO_0046824	positive regulation of nucleocytoplasmic transport	75	0.281291	0.390234	3	0.00496689	5	0.00413907
GO_0000085	G2 phase of mitotic cell cycle	10	0.281123	0.390298	3	0.00496689	5	0.00413907
GO_0051319	G2 phase	10	0.281123	0.390298	3	0.00496689	5	0.00413907
GO_0002102	podosome	12	0.280057	0.390699	3	0.00496689	5	0.00413907
GO_0009595	detection of biotic stimulus	26	0.279876	0.390768	3	0.00496689	5	0.00413907
GO_0016045	detection of bacterium	18	0.279876	0.390768	3	0.00496689	5	0.00413907
GO_0042834	peptidoglycan binding	8	0.279876	0.390768	3	0.00496689	5	0.00413907
GO_0005720	nuclear heterochromatin	27	0.279837	0.390782	3	0.00496689	5	0.00413907
GO_0032660	regulation of interleukin-17 production	18	0.279693	0.390836	3	0.00496689	5	0.00413907
GO_0097190	apoptotic signaling pathway	143	0.276155	0.391749	11	0.0182119	20	0.0165563
GO_1900117	regulation of execution phase of apoptosis	144	0.276155	0.391749	11	0.0182119	20	0.0165563
GO_0033205	cell cycle cytokinesis	21	0.275867	0.391927	8	0.013245	14	0.0115894
GO_0048736	appendage development	140	0.274023	0.392449	17	0.0281457	31	0.0256623
GO_0060173	limb development	140	0.274023	0.392449	17	0.0281457	31	0.0256623
GO_0016311	dephosphorylation	268	0.272936	0.392927	15	0.0248344	28	0.0231788
GO_0016791	phosphatase activity	259	0.272936	0.392927	15	0.0248344	28	0.0231788
GO_0060349	bone morphogenesis	67	0.269966	0.394146	9	0.0149007	16	0.013245
GO_0045935	positive regulation of nucleobase-containing compound metabolic process	1200	0.268492	0.394389	54	0.089404	104	0.0860927
GO_0009251	glucan catabolic process	19	0.270124	0.394447	3	0.00496689	5	0.00413907
GO_0044247	cellular polysaccharide catabolic process	19	0.270124	0.394447	3	0.00496689	5	0.00413907
GO_0006855	drug transmembrane transport	14	0.269548	0.394664	3	0.00496689	5	0.00413907
GO_0002757	immune response-activating signal transduction	210	0.268106	0.394833	10	0.0165563	18	0.0149007
GO_0002764	immune response-regulating signaling pathway	225	0.268106	0.394833	10	0.0165563	18	0.0149007
GO_0016310	phosphorylation	1067	0.267227	0.394847	89	0.147351	172	0.142384
GO_0042398	cellular modified amino acid biosynthetic process	56	0.269048	0.394853	3	0.00496689	5	0.00413907
GO_0050679	positive regulation of epithelial cell proliferation	117	0.266998	0.395324	7	0.0115894	12	0.00993378
GO_0044449	contractile fiber part	149	0.264312	0.395958	85	0.140729	163	0.134934
GO_0010165	response to X-ray	23	0.262723	0.396886	10	0.0165563	18	0.0149007
GO_0048608	reproductive structure development	260	0.261113	0.397391	16	0.0264901	29	0.0240066
GO_0061458	reproductive system development	260	0.261113	0.397391	16	0.0264901	29	0.0240066
GO_0001501	skeletal system development	377	0.260854	0.397404	28	0.0463576	52	0.0430464
GO_0038023	signaling receptor activity	1337	0.258727	0.398102	73	0.120861	141	0.116722
GO_0005634	nucleus	5960	0.255698	0.399172	384	0.635762	755	0.625
GO_0005829	cytosol	2372	0.255294	0.399359	195	0.322848	379	0.313742
GO_0005096	GTPase activator activity	248	0.253993	0.400072	24	0.0397351	44	0.0364238
GO_0007165	signal transduction	4240	0.253353	0.400096	314	0.519868	616	0.509934
GO_0048468	cell development	1206	0.253145	0.40021	147	0.243377	285	0.235927
GO_0021772	olfactory bulb development	27	0.253239	0.40053	9	0.0149007	16	0.013245
GO_0016023	cytoplasmic membrane-bounded vesicle	866	0.251976	0.400692	85	0.140729	163	0.134934
GO_0007264	small GTPase mediated signal transduction	417	0.251501	0.40095	40	0.0662252	75	0.0620861
GO_0016788	hydrolase activity, acting on ester bonds	741	0.249163	0.40185	46	0.0761589	88	0.0728477
GO_0043516	regulation of DNA damage response, signal transduction by p53 class mediator	25	0.249197	0.402383	3	0.00496689	5	0.00413907
GO_1901796	regulation of signal transduction by p53 class mediator	25	0.249197	0.402383	3	0.00496689	5	0.00413907
GO_0045669	positive regulation of osteoblast differentiation	55	0.248512	0.402643	3	0.00496689	5	0.00413907
GO_0040015	negative regulation of multicellular organism growth	11	0.248113	0.402731	4	0.00662252	7	0.0057947
GO_0032495	response to muramyl dipeptide	10	0.248173	0.402772	3	0.00496689	5	0.00413907
GO_0009953	dorsal/ventral pattern formation	88	0.246784	0.403065	8	0.013245	14	0.0115894
GO_0030855	epithelial cell differentiation	261	0.245552	0.40329	26	0.0430464	49	0.0405629
GO_0009898	internal side of plasma membrane	103	0.245771	0.403409	8	0.013245	14	0.0115894
GO_0044237	cellular metabolic process	8211	0.243516	0.403862	554	0.917219	1093	0.904801
GO_0033036	macromolecule localization	1604	0.242826	0.404177	199	0.32947	387	0.320364
GO_0032874	positive regulation of stress-activated MAPK cascade	57	0.244028	0.404236	5	0.00827815	9	0.00745033
GO_0070304	positive regulation of stress-activated protein kinase signaling cascade	58	0.244028	0.404236	5	0.00827815	9	0.00745033
GO_0044344	cellular response to fibroblast growth factor stimulus	136	0.242988	0.404588	6	0.00993378	11	0.00910596
GO_0071774	response to fibroblast growth factor stimulus	136	0.242988	0.404588	6	0.00993378	11	0.00910596
GO_0007611	learning or memory	154	0.239004	0.406003	8	0.013245	14	0.0115894
GO_0007167	enzyme linked receptor protein signaling pathway	719	0.238141	0.406069	58	0.0960265	111	0.0918874
GO_0007632	visual behavior	37	0.239212	0.406184	3	0.00496689	5	0.00413907
GO_0006978	DNA damage response, signal transduction by p53 class mediator resulting in transcription of p21 class mediator	14	0.239211	0.406187	3	0.00496689	5	0.00413907
GO_0042772	DNA damage response, signal transduction resulting in transcription	15	0.239211	0.406187	3	0.00496689	5	0.00413907
GO_0021545	cranial nerve development	43	0.237984	0.406656	3	0.00496689	5	0.00413907
GO_0030425	dendrite	358	0.23662	0.406738	33	0.0546358	63	0.0521523
GO_0050680	negative regulation of epithelial cell proliferation	80	0.235064	0.4075	9	0.0149007	16	0.013245
GO_0045177	apical part of cell	296	0.23146	0.408666	63	0.104305	122	0.100993
GO_0090083	regulation of inclusion body assembly	5	0.230917	0.409304	4	0.00662252	7	0.0057947
GO_0050866	negative regulation of cell activation	117	0.228196	0.410299	5	0.00827815	9	0.00745033
GO_0090090	negative regulation of canonical Wnt receptor signaling pathway	78	0.226124	0.410992	6	0.00993378	10	0.00827815
GO_0071346	cellular response to interferon-gamma	86	0.224265	0.411854	4	0.00662252	7	0.0057947
GO_0042771	intrinsic apoptotic signaling pathway in response to DNA damage by p53 class mediator	25	0.22201	0.412721	4	0.00662252	7	0.0057947
GO_0050839	cell adhesion molecule binding	57	0.220056	0.413427	5	0.00827815	9	0.00745033
GO_2000027	regulation of organ morphogenesis	138	0.219193	0.413631	8	0.013245	14	0.0115894
GO_0045995	regulation of embryonic development	83	0.217072	0.414358	16	0.0264901	30	0.0248344
GO_0005198	structural molecule activity	621	0.215468	0.414814	102	0.168874	198	0.163907
GO_0008015	blood circulation	253	0.215528	0.414925	19	0.0314569	35	0.0289735
GO_0090002	establishment of protein localization to plasma membrane	19	0.214899	0.415254	12	0.0198676	23	0.0190397
GO_0090150	establishment of protein localization to membrane	20	0.214899	0.415254	12	0.0198676	23	0.0190397
GO_0031901	early endosome membrane	83	0.2151	0.415301	6	0.00993378	11	0.00910596
GO_0042826	histone deacetylase binding	65	0.213868	0.415853	4	0.00662252	7	0.0057947
GO_0031023	microtubule organizing center organization	54	0.213315	0.415888	9	0.0149007	16	0.013245
GO_0016247	channel regulator activity	76	0.213602	0.415955	4	0.00662252	7	0.0057947
GO_0016573	histone acetylation	93	0.213203	0.416107	4	0.00662252	7	0.0057947
GO_0018393	internal peptidyl-lysine acetylation	95	0.213203	0.416107	4	0.00662252	7	0.0057947
GO_0051539	4 iron, 4 sulfur cluster binding	37	0.213035	0.416132	5	0.00827815	9	0.00745033
GO_0032760	positive regulation of tumor necrosis factor production	33	0.213032	0.416133	5	0.00827815	9	0.00745033
GO_0051173	positive regulation of nitrogen compound metabolic process	1227	0.210841	0.416648	57	0.0943709	111	0.0918874
GO_0010648	negative regulation of cell communication	700	0.209896	0.417032	46	0.0761589	88	0.0728477
GO_1901617	organic hydroxy compound biosynthetic process	125	0.209621	0.417364	8	0.013245	15	0.0124172
GO_0009968	negative regulation of signal transduction	658	0.208184	0.4177	45	0.0745033	86	0.0711921
GO_0005913	cell-cell adherens junction	46	0.207499	0.418068	16	0.0264901	30	0.0248344
GO_0031047	gene silencing by RNA	46	0.207828	0.418222	3	0.00496689	5	0.00413907
GO_0046716	muscle cell homeostasis	17	0.206445	0.418754	3	0.00496689	5	0.00413907
GO_0051050	positive regulation of transport	491	0.20262	0.419877	37	0.0612583	70	0.057947
GO_0008652	cellular amino acid biosynthetic process	109	0.203049	0.419985	5	0.00827815	9	0.00745033
GO_0043279	response to alkaloid	93	0.196377	0.422493	8	0.013245	15	0.0124172
GO_0010608	posttranscriptional regulation of gene expression	359	0.194579	0.423075	20	0.0331126	38	0.0314569
GO_0007160	cell-matrix adhesion	99	0.194461	0.423096	27	0.044702	52	0.0430464
GO_0004518	nuclease activity	164	0.19404	0.42337	11	0.0182119	20	0.0165563
GO_0036094	small molecule binding	2549	0.193349	0.423393	296	0.490066	582	0.481788
GO_0048284	organelle fusion	33	0.194305	0.423402	4	0.00662252	7	0.0057947
GO_0042325	regulation of phosphorylation	912	0.192941	0.423636	55	0.0910596	107	0.0885762
GO_0072358	cardiovascular system development	666	0.192071	0.423951	75	0.124172	145	0.120033
GO_0072359	circulatory system development	666	0.192071	0.423951	75	0.124172	145	0.120033
GO_0008202	steroid metabolic process	242	0.19143	0.424292	24	0.0397351	45	0.0372517
GO_0030010	establishment of cell polarity	62	0.189796	0.425079	8	0.013245	14	0.0115894
GO_0008154	actin polymerization or depolymerization	31	0.189448	0.425252	5	0.00827815	9	0.00745033
GO_0048878	chemical homeostasis	782	0.187688	0.425669	67	0.110927	130	0.107616
GO_0050727	regulation of inflammatory response	193	0.186394	0.426411	6	0.00993378	11	0.00910596
GO_0048538	thymus development	33	0.186199	0.426576	3	0.00496689	5	0.00413907
GO_0016071	mRNA metabolic process	606	0.183892	0.427246	17	0.0281457	32	0.0264901
GO_0005085	guanyl-nucleotide exchange factor activity	182	0.183738	0.427257	40	0.0662252	76	0.0629139
GO_0031432	titin binding	11	0.183061	0.427604	12	0.0198676	22	0.0182119
GO_0032680	regulation of tumor necrosis factor production	70	0.177316	0.429921	7	0.0115894	13	0.0107616
GO_0005080	protein kinase C binding	49	0.173746	0.431408	3	0.00496689	5	0.00413907
GO_0009792	embryo development ending in birth or egg hatching	516	0.172416	0.431661	52	0.0860927	100	0.0827815
GO_0090304	nucleic acid metabolic process	3765	0.170571	0.432339	184	0.304636	366	0.30298
GO_0010605	negative regulation of macromolecule metabolic process	1376	0.168003	0.433379	66	0.109271	129	0.106788
GO_0016324	apical plasma membrane	226	0.167806	0.43348	55	0.0910596	108	0.089404
GO_0019220	regulation of phosphate metabolic process	1391	0.166128	0.434101	97	0.160596	188	0.155629
GO_0002449	lymphocyte mediated immunity	115	0.166467	0.434152	7	0.0115894	13	0.0107616
GO_0005253	anion channel activity	72	0.16525	0.434644	6	0.00993378	11	0.00910596
GO_0005254	chloride channel activity	63	0.16525	0.434644	6	0.00993378	11	0.00910596
GO_0050801	ion homeostasis	610	0.164445	0.434783	51	0.0844371	99	0.0819536
GO_0031072	heat shock protein binding	90	0.164181	0.435061	6	0.00993378	11	0.00910596
GO_0071248	cellular response to metal ion	83	0.163066	0.435442	10	0.0165563	19	0.0157285
GO_2000273	positive regulation of receptor activity	44	0.162016	0.435947	4	0.00662252	7	0.0057947
GO_0030522	intracellular receptor mediated signaling pathway	177	0.161697	0.435989	9	0.0149007	17	0.0140728
GO_0031527	filopodium membrane	13	0.159593	0.436802	10	0.0165563	19	0.0157285
GO_0030057	desmosome	22	0.158856	0.43716	5	0.00827815	9	0.00745033
GO_0007098	centrosome cycle	28	0.158266	0.43739	5	0.00827815	9	0.00745033
GO_0055094	response to lipoprotein particle stimulus	13	0.15605	0.438299	3	0.00496689	5	0.00413907
GO_1901576	organic substance biosynthetic process	4172	0.153565	0.439015	228	0.377483	453	0.375
GO_0030017	sarcomere	133	0.150982	0.440062	74	0.122517	144	0.119205
GO_0030802	regulation of cyclic nucleotide biosynthetic process	100	0.151376	0.440103	4	0.00662252	7	0.0057947
GO_0030808	regulation of nucleotide biosynthetic process	101	0.151376	0.440103	4	0.00662252	7	0.0057947
GO_1900371	regulation of purine nucleotide biosynthetic process	101	0.151376	0.440103	4	0.00662252	7	0.0057947
GO_0002093	auditory receptor cell morphogenesis	8	0.149866	0.440693	4	0.00662252	7	0.0057947
GO_0048563	post-embryonic organ morphogenesis	8	0.149866	0.440693	4	0.00662252	7	0.0057947
GO_0060088	auditory receptor cell stereocilium organization	7	0.149866	0.440693	4	0.00662252	7	0.0057947
GO_0060117	auditory receptor cell development	11	0.149866	0.440693	4	0.00662252	7	0.0057947
GO_0051015	actin filament binding	70	0.146902	0.44174	16	0.0264901	31	0.0256623
GO_0001666	response to hypoxia	247	0.1466	0.441854	17	0.0281457	33	0.0273179
GO_0036293	response to decreased oxygen levels	250	0.1466	0.441854	17	0.0281457	33	0.0273179
GO_0051234	establishment of localization	3229	0.144808	0.442463	275	0.455298	540	0.44702
GO_0046915	transition metal ion transmembrane transporter activity	25	0.143958	0.443023	3	0.00496689	5	0.00413907
GO_0016209	antioxidant activity	64	0.143043	0.44333	6	0.00993378	11	0.00910596
GO_0050708	regulation of protein secretion	126	0.142201	0.443637	8	0.013245	15	0.0124172
GO_0031594	neuromuscular junction	43	0.141841	0.443834	4	0.00662252	7	0.0057947
GO_0042391	regulation of membrane potential	232	0.14135	0.443898	24	0.0397351	46	0.0380795
GO_0050678	regulation of epithelial cell proliferation	198	0.141101	0.444019	15	0.0248344	28	0.0231788
GO_0050848	regulation of calcium-mediated signaling	36	0.141179	0.444076	5	0.00827815	9	0.00745033
GO_0046503	glycerolipid catabolic process	26	0.140375	0.444391	5	0.00827815	9	0.00745033
GO_0048704	embryonic skeletal system morphogenesis	80	0.13872	0.445014	7	0.0115894	13	0.0107616
GO_0008104	protein localization	1334	0.136898	0.445594	171	0.283113	335	0.277318
GO_0003018	vascular process in circulatory system	78	0.13627	0.445988	6	0.00993378	11	0.00910596
GO_0019827	stem cell maintenance	74	0.135806	0.446149	8	0.013245	15	0.0124172
GO_0048864	stem cell development	78	0.135806	0.446149	8	0.013245	15	0.0124172
GO_0044710	single-organism metabolic process	3210	0.135241	0.446238	271	0.448676	538	0.445364
GO_0010952	positive regulation of peptidase activity	129	0.135469	0.446281	8	0.013245	15	0.0124172
GO_0060998	regulation of dendritic spine development	23	0.135409	0.446354	4	0.00662252	7	0.0057947
GO_0061001	regulation of dendritic spine morphogenesis	17	0.135409	0.446354	4	0.00662252	7	0.0057947
GO_0061383	trabecula morphogenesis	33	0.133492	0.447091	5	0.00827815	9	0.00745033
GO_0034645	cellular macromolecule biosynthetic process	3295	0.132668	0.447264	171	0.283113	340	0.281457
GO_0001819	positive regulation of cytokine production	196	0.131818	0.447695	11	0.0182119	21	0.0173841
GO_0043393	regulation of protein binding	99	0.1318	0.447732	7	0.0115894	13	0.0107616
GO_0034362	low-density lipoprotein particle	13	0.131545	0.447864	5	0.00827815	9	0.00745033
GO_0046822	regulation of nucleocytoplasmic transport	156	0.131369	0.447893	8	0.013245	15	0.0124172
GO_0045637	regulation of myeloid cell differentiation	134	0.128436	0.449065	6	0.00993378	11	0.00910596
GO_0044242	cellular lipid catabolic process	129	0.128047	0.449192	9	0.0149007	17	0.0140728
GO_2000241	regulation of reproductive process	201	0.128001	0.44921	9	0.0149007	17	0.0140728
GO_0048863	stem cell differentiation	113	0.127796	0.449291	9	0.0149007	17	0.0140728
GO_0051174	regulation of phosphorus metabolic process	1403	0.125653	0.450045	97	0.160596	189	0.156457
GO_0008565	protein transporter activity	89	0.12543	0.450229	8	0.013245	15	0.0124172
GO_0002573	myeloid leukocyte differentiation	72	0.122997	0.451241	3	0.00496689	5	0.00413907
GO_0030506	ankyrin binding	19	0.121981	0.451538	20	0.0331126	38	0.0314569
GO_0004252	serine-type endopeptidase activity	152	0.119579	0.452541	7	0.0115894	13	0.0107616
GO_0005859	muscle myosin complex	18	0.119267	0.452682	5	0.00827815	9	0.00745033
GO_0060537	muscle tissue development	241	0.118902	0.452737	38	0.0629139	74	0.0612583
GO_0042803	protein homodimerization activity	572	0.117729	0.453188	54	0.089404	105	0.0869205
GO_0051704	multi-organism process	1354	0.116611	0.453626	66	0.109271	129	0.106788
GO_0021988	olfactory lobe development	28	0.116572	0.453712	9	0.0149007	17	0.0140728
GO_0008585	female gonad development	92	0.116112	0.4539	8	0.013245	15	0.0124172
GO_0016460	myosin II complex	23	0.115447	0.454177	6	0.00993378	11	0.00910596
GO_0019048	virus-host interaction	362	0.106342	0.457716	22	0.0364238	43	0.035596
GO_0040013	negative regulation of locomotion	148	0.104419	0.458501	11	0.0182119	21	0.0173841
GO_0048706	embryonic skeletal system development	108	0.104412	0.458512	9	0.0149007	17	0.0140728
GO_0005796	Golgi lumen	77	0.102062	0.459413	21	0.0347682	41	0.0339404
GO_0052547	regulation of peptidase activity	346	0.100344	0.46008	35	0.057947	67	0.0554636
GO_0009893	positive regulation of metabolic process	2025	0.100279	0.460086	107	0.177152	211	0.174669
GO_0051093	negative regulation of developmental process	540	0.0925833	0.46315	42	0.0695364	83	0.0687086
GO_0001775	cell activation	549	0.091614	0.463548	23	0.0380795	45	0.0372517
GO_0012506	vesicle membrane	360	0.0889765	0.464586	31	0.0513245	60	0.0496689
GO_0006282	regulation of DNA repair	50	0.0890645	0.464639	3	0.00496689	6	0.00496689
GO_0048585	negative regulation of response to stimulus	800	0.0883328	0.464835	46	0.0761589	90	0.0745033
GO_0030695	GTPase regulator activity	443	0.0875971	0.465125	62	0.102649	120	0.0993378
GO_0008021	synaptic vesicle	105	0.0868689	0.465462	6	0.00993378	11	0.00910596
GO_0007613	memory	71	0.0866088	0.465565	6	0.00993378	11	0.00910596
GO_0023057	negative regulation of signaling	697	0.0856135	0.465915	45	0.0745033	88	0.0728477
GO_0007267	cell-cell signaling	932	0.0847382	0.46626	58	0.0960265	113	0.0935431
GO_0008543	fibroblast growth factor receptor signaling pathway	121	0.0840474	0.466594	5	0.00827815	10	0.00827815
GO_0006936	muscle contraction	193	0.0822641	0.467249	35	0.057947	69	0.0571192
GO_0030659	cytoplasmic vesicle membrane	347	0.080133	0.468096	29	0.0480133	56	0.0463576
GO_0007043	cell-cell junction assembly	63	0.0800982	0.468133	9	0.0149007	17	0.0140728
GO_0043933	macromolecular complex subunit organization	989	0.0790762	0.468507	60	0.0993378	117	0.0968543
GO_0003697	single-stranded DNA binding	64	0.0780678	0.468949	7	0.0115894	14	0.0115894
GO_0003012	muscle system process	220	0.0749625	0.470147	36	0.0596027	71	0.0587748
GO_0043034	costamere	18	0.0746204	0.470295	16	0.0264901	31	0.0256623
GO_0051301	cell division	413	0.0741587	0.470469	33	0.0546358	64	0.0529801
GO_0043233	organelle lumen	2727	0.0714637	0.471524	199	0.32947	395	0.326987
GO_0006643	membrane lipid metabolic process	161	0.0683099	0.472822	5	0.00827815	9	0.00745033
GO_0005924	cell-substrate adherens junction	135	0.066845	0.473376	28	0.0463576	56	0.0463576
GO_0015276	ligand-gated ion channel activity	138	0.0664555	0.473543	11	0.0182119	22	0.0182119
GO_0022834	ligand-gated channel activity	138	0.0664555	0.473543	11	0.0182119	22	0.0182119
GO_0080134	regulation of response to stress	736	0.0663048	0.473591	32	0.0529801	64	0.0529801
GO_0003205	cardiac chamber development	110	0.0659407	0.473747	10	0.0165563	19	0.0157285
GO_0032465	regulation of cytokinesis	27	0.0625836	0.475085	7	0.0115894	13	0.0107616
GO_0048489	synaptic vesicle transport	64	0.0623248	0.475196	4	0.00662252	7	0.0057947
GO_0044665	MLL1/2 complex	27	0.0609389	0.475762	3	0.00496689	6	0.00496689
GO_0071339	MLL1 complex	27	0.0609389	0.475762	3	0.00496689	6	0.00496689
GO_0045296	cadherin binding	24	0.0607573	0.475826	4	0.00662252	8	0.00662252
GO_0006658	phosphatidylserine metabolic process	24	0.0605723	0.475921	2	0.00331126	4	0.00331126
GO_0036149	phosphatidylinositol acyl-chain remodeling	16	0.0605723	0.475921	2	0.00331126	4	0.00331126
GO_0036150	phosphatidylserine acyl-chain remodeling	17	0.0605723	0.475921	2	0.00331126	4	0.00331126
GO_0002695	negative regulation of leukocyte activation	108	0.060269	0.47602	4	0.00662252	8	0.00662252
GO_0006654	phosphatidic acid biosynthetic process	31	0.0595965	0.476294	3	0.00496689	6	0.00496689
GO_0046473	phosphatidic acid metabolic process	31	0.0595965	0.476294	3	0.00496689	6	0.00496689
GO_0043009	chordate embryonic development	510	0.0588862	0.476534	51	0.0844371	100	0.0827815
GO_0043903	regulation of symbiosis, encompassing mutualism through parasitism	25	0.0589506	0.47655	3	0.00496689	6	0.00496689
GO_0044723	single-organism carbohydrate metabolic process	495	0.0587936	0.476572	40	0.0662252	79	0.0653974
GO_0044260	cellular macromolecule metabolic process	6100	0.0578298	0.476947	361	0.597682	719	0.595199
GO_0019320	hexose catabolic process	74	0.0565266	0.477511	3	0.00496689	6	0.00496689
GO_0046365	monosaccharide catabolic process	79	0.0565266	0.477511	3	0.00496689	6	0.00496689
GO_0048011	nerve growth factor receptor signaling pathway	217	0.0549084	0.478124	20	0.0331126	39	0.0322848
GO_0051087	chaperone binding	48	0.051714	0.479405	7	0.0115894	14	0.0115894
GO_0043154	negative regulation of cysteine-type endopeptidase activity involved in apoptotic process	63	0.0509192	0.479735	3	0.00496689	6	0.00496689
GO_0043566	structure-specific DNA binding	229	0.0506096	0.479839	13	0.0215232	26	0.0215232
GO_0014706	striated muscle tissue development	229	0.0494662	0.480285	37	0.0612583	73	0.0604305
GO_0070374	positive regulation of ERK1 and ERK2 cascade	88	0.0489835	0.480492	6	0.00993378	12	0.00993378
GO_0002576	platelet degranulation	83	0.0475434	0.481067	5	0.00827815	10	0.00827815
GO_0043498	cell surface binding	54	0.0467682	0.481375	5	0.00827815	10	0.00827815
GO_0032872	regulation of stress-activated MAPK cascade	151	0.0461556	0.481613	13	0.0215232	26	0.0215232
GO_0070302	regulation of stress-activated protein kinase signaling cascade	152	0.0461556	0.481613	13	0.0215232	26	0.0215232
GO_0007204	elevation of cytosolic calcium ion concentration	133	0.0444899	0.482279	6	0.00993378	12	0.00993378
GO_0043901	negative regulation of multi-organism process	54	0.0438081	0.482554	4	0.00662252	8	0.00662252
GO_0042886	amide transport	73	0.0435579	0.482646	9	0.0149007	17	0.0140728
GO_0000792	heterochromatin	59	0.0428279	0.482944	4	0.00662252	8	0.00662252
GO_0001763	morphogenesis of a branching structure	176	0.042625	0.483011	18	0.0298013	36	0.0298013
GO_0031974	membrane-enclosed lumen	2773	0.0422196	0.483165	200	0.331126	398	0.32947
GO_0003682	chromatin binding	315	0.0413024	0.483538	20	0.0331126	40	0.0331126
GO_0016052	carbohydrate catabolic process	112	0.0411165	0.48362	6	0.00993378	12	0.00993378
GO_0044724	single-organism carbohydrate catabolic process	109	0.0411165	0.48362	6	0.00993378	12	0.00993378
GO_0072661	protein targeting to plasma membrane	14	0.0409886	0.483679	3	0.00496689	6	0.00496689
GO_0014033	neural crest cell differentiation	66	0.0409022	0.4837	11	0.0182119	22	0.0182119
GO_0000956	nuclear-transcribed mRNA catabolic process	169	0.0408473	0.483735	3	0.00496689	6	0.00496689
GO_0006754	ATP biosynthetic process	52	0.0399864	0.484077	3	0.00496689	6	0.00496689
GO_0009142	nucleoside triphosphate biosynthetic process	72	0.0399864	0.484077	3	0.00496689	6	0.00496689
GO_0009145	purine nucleoside triphosphate biosynthetic process	64	0.0399864	0.484077	3	0.00496689	6	0.00496689
GO_0009201	ribonucleoside triphosphate biosynthetic process	68	0.0399864	0.484077	3	0.00496689	6	0.00496689
GO_0009206	purine ribonucleoside triphosphate biosynthetic process	63	0.0399864	0.484077	3	0.00496689	6	0.00496689
GO_0031091	platelet alpha granule	60	0.0394819	0.484272	5	0.00827815	10	0.00827815
GO_0031593	polyubiquitin binding	29	0.0380552	0.484849	2	0.00331126	4	0.00331126
GO_0071437	invadopodium	6	0.0376151	0.485025	2	0.00331126	4	0.00331126
GO_0008135	translation factor activity, nucleic acid binding	80	0.0376078	0.485027	2	0.00331126	4	0.00331126
GO_0050808	synapse organization	101	0.0371081	0.485208	15	0.0248344	29	0.0240066
GO_0002227	innate immune response in mucosa	4	0.0365567	0.485445	2	0.00331126	4	0.00331126
GO_0002251	organ or tissue specific immune response	10	0.0365567	0.485445	2	0.00331126	4	0.00331126
GO_0002385	mucosal immune response	8	0.0365567	0.485445	2	0.00331126	4	0.00331126
GO_0002705	positive regulation of leukocyte mediated immunity	46	0.0365567	0.485445	2	0.00331126	4	0.00331126
GO_0002708	positive regulation of lymphocyte mediated immunity	46	0.0365567	0.485445	2	0.00331126	4	0.00331126
GO_0002712	regulation of B cell mediated immunity	33	0.0365567	0.485445	2	0.00331126	4	0.00331126
GO_0002714	positive regulation of B cell mediated immunity	13	0.0365567	0.485445	2	0.00331126	4	0.00331126
GO_0002824	positive regulation of adaptive immune response based on somatic recombination of immune receptors built from immunoglobulin superfamily domains	46	0.0365567	0.485445	2	0.00331126	4	0.00331126
GO_0002830	positive regulation of type 2 immune response	5	0.0365567	0.485445	2	0.00331126	4	0.00331126
GO_0002861	regulation of inflammatory response to antigenic stimulus	20	0.0365567	0.485445	2	0.00331126	4	0.00331126
GO_0002862	negative regulation of inflammatory response to antigenic stimulus	11	0.0365567	0.485445	2	0.00331126	4	0.00331126
GO_0002889	regulation of immunoglobulin mediated immune response	32	0.0365567	0.485445	2	0.00331126	4	0.00331126
GO_0002891	positive regulation of immunoglobulin mediated immune response	13	0.0365567	0.485445	2	0.00331126	4	0.00331126
GO_0002920	regulation of humoral immune response	32	0.0365567	0.485445	2	0.00331126	4	0.00331126
GO_0002922	positive regulation of humoral immune response	11	0.0365567	0.485445	2	0.00331126	4	0.00331126
GO_0002923	regulation of humoral immune response mediated by circulating immunoglobulin	9	0.0365567	0.485445	2	0.00331126	4	0.00331126
GO_0002925	positive regulation of humoral immune response mediated by circulating immunoglobulin	7	0.0365567	0.485445	2	0.00331126	4	0.00331126
GO_0032602	chemokine production	6	0.0365567	0.485445	2	0.00331126	4	0.00331126
GO_0032653	regulation of interleukin-10 production	32	0.0365567	0.485445	2	0.00331126	4	0.00331126
GO_0032733	positive regulation of interleukin-10 production	17	0.0365567	0.485445	2	0.00331126	4	0.00331126
GO_0032740	positive regulation of interleukin-17 production	11	0.0365567	0.485445	2	0.00331126	4	0.00331126
GO_0034122	negative regulation of toll-like receptor signaling pathway	14	0.0365567	0.485445	2	0.00331126	4	0.00331126
GO_0034135	regulation of toll-like receptor 2 signaling pathway	5	0.0365567	0.485445	2	0.00331126	4	0.00331126
[truncated: 1,590 more rows]

## Sheet: compHets_5%_NS
GO_term	GO_name	N_Genes	z_value	Anova P	Probands N mut.	Proband rate	Parents N mut.	Parents rate
GO_0035136	forelimb morphogenesis	34	2.99863	0.000825893	13	0.0215232	6	0.00496689
GO_0001518	voltage-gated sodium channel complex	14	3.02723	0.00122223	23	0.0380795	18	0.0149007
GO_0005248	voltage-gated sodium channel activity	15	3.02723	0.00122223	23	0.0380795	18	0.0149007
GO_0051721	protein phosphatase 2A binding	18	2.70107	0.00151577	9	0.0149007	3	0.00248344
GO_0000405	bubble DNA binding	6	2.78717	0.00187841	12	0.0198676	6	0.00496689
GO_0043567	regulation of insulin-like growth factor receptor signaling pathway	20	2.30827	0.00198453	6	0.00993378	1	0.000827815
GO_0034706	sodium channel complex	17	2.85385	0.00225683	25	0.0413907	22	0.0182119
GO_0005001	transmembrane receptor protein tyrosine phosphatase activity	18	2.76024	0.00289473	20	0.0331126	16	0.013245
GO_0019198	transmembrane receptor protein phosphatase activity	18	2.76024	0.00289473	20	0.0331126	16	0.013245
GO_0000079	regulation of cyclin-dependent protein kinase activity	84	2.71667	0.00298992	15	0.0248344	10	0.00827815
GO_0000217	DNA secondary structure binding	14	2.60462	0.00383998	12	0.0198676	7	0.0057947
GO_0006446	regulation of translational initiation	51	2.515	0.00400292	9	0.0149007	4	0.00331126
GO_0043138	3'-5' DNA helicase activity	6	2.54306	0.0040955	10	0.0165563	5	0.00413907
GO_0043140	ATP-dependent 3'-5' DNA helicase activity	5	2.54306	0.0040955	10	0.0165563	5	0.00413907
GO_0000733	DNA strand renaturation	8	2.54273	0.0040989	10	0.0165563	5	0.00413907
GO_0008026	ATP-dependent helicase activity	108	2.64373	0.00441401	96	0.15894	136	0.112583
GO_0070035	purine NTP-dependent helicase activity	108	2.64373	0.00441401	96	0.15894	136	0.112583
GO_0042573	retinoic acid metabolic process	19	2.1109	0.00559153	5	0.00827815	1	0.000827815
GO_0043569	negative regulation of insulin-like growth factor receptor signaling pathway	7	2.10703	0.00565735	5	0.00827815	1	0.000827815
GO_0031985	Golgi cisterna	88	2.49595	0.00650951	24	0.0397351	23	0.0190397
GO_0008017	microtubule binding	111	2.50199	0.00663356	75	0.124172	103	0.0852649
GO_0031953	negative regulation of protein autophosphorylation	8	2.20354	0.00779742	6	0.00993378	2	0.00165563
GO_0086067	AV node cell to bundle of His cell communication	4	2.20181	0.00782562	6	0.00993378	2	0.00165563
GO_0006664	glycolipid metabolic process	100	2.3946	0.00833677	15	0.0248344	12	0.00993378
GO_0004386	helicase activity	146	2.40374	0.00856887	116	0.192053	175	0.144868
GO_0015932	nucleobase-containing compound transmembrane transporter activity	27	2.24443	0.00872468	7	0.0115894	3	0.00248344
GO_0030800	negative regulation of cyclic nucleotide metabolic process	27	2.24331	0.0087429	7	0.0115894	3	0.00248344
GO_0030803	negative regulation of cyclic nucleotide biosynthetic process	27	2.24331	0.0087429	7	0.0115894	3	0.00248344
GO_0030809	negative regulation of nucleotide biosynthetic process	28	2.24331	0.0087429	7	0.0115894	3	0.00248344
GO_0030815	negative regulation of cAMP metabolic process	26	2.24331	0.0087429	7	0.0115894	3	0.00248344
GO_0030818	negative regulation of cAMP biosynthetic process	26	2.24331	0.0087429	7	0.0115894	3	0.00248344
GO_0045980	negative regulation of nucleotide metabolic process	31	2.24331	0.0087429	7	0.0115894	3	0.00248344
GO_1900372	negative regulation of purine nucleotide biosynthetic process	28	2.24331	0.0087429	7	0.0115894	3	0.00248344
GO_1900543	negative regulation of purine nucleotide metabolic process	28	2.24331	0.0087429	7	0.0115894	3	0.00248344
GO_0060371	regulation of atrial cardiac muscle cell membrane depolarization	6	2.23948	0.00883749	7	0.0115894	3	0.00248344
GO_0071260	cellular response to mechanical stimulus	53	2.33194	0.0101684	17	0.0281457	15	0.0124172
GO_0006369	termination of RNA polymerase II transcription	45	2.24501	0.012132	12	0.0198676	9	0.00745033
GO_0031984	organelle subcompartment	91	2.26297	0.0125298	28	0.0463576	31	0.0256623
GO_0010563	negative regulation of phosphorus metabolic process	271	2.26324	0.0125986	52	0.0860927	69	0.0571192
GO_0045936	negative regulation of phosphate metabolic process	271	2.26324	0.0125986	52	0.0860927	69	0.0571192
GO_0001754	eye photoreceptor cell differentiation	34	2.24507	0.0129509	18	0.0298013	17	0.0140728
GO_0006497	protein lipidation	54	2.22749	0.0132835	15	0.0248344	13	0.0107616
GO_0071559	response to transforming growth factor beta stimulus	151	2.22025	0.014017	29	0.0480133	33	0.0273179
GO_0071560	cellular response to transforming growth factor beta stimulus	150	2.22025	0.014017	29	0.0480133	33	0.0273179
GO_0007179	transforming growth factor beta receptor signaling pathway	123	2.2158	0.0140876	20	0.0331126	20	0.0165563
GO_0008094	DNA-dependent ATPase activity	70	2.21794	0.014137	54	0.089404	73	0.0604305
GO_0048593	camera-type eye morphogenesis	90	2.20578	0.0145901	24	0.0397351	26	0.0215232
GO_0031272	regulation of pseudopodium assembly	10	2.15927	0.0147454	10	0.0165563	7	0.0057947
GO_0042462	eye photoreceptor cell development	25	2.18923	0.0149085	17	0.0281457	16	0.013245
GO_0010951	negative regulation of endopeptidase activity	209	2.17794	0.0155358	74	0.122517	106	0.0877483
GO_0007091	mitotic metaphase/anaphase transition	12	2.0994	0.0168193	9	0.0149007	6	0.00496689
GO_0008395	steroid hydroxylase activity	19	2.09918	0.0168282	9	0.0149007	6	0.00496689
GO_0050923	regulation of negative chemotaxis	4	2.09671	0.0169316	9	0.0149007	6	0.00496689
GO_0008023	transcription elongation factor complex	31	2.11641	0.0174476	13	0.0215232	11	0.00910596
GO_0008376	acetylgalactosaminyltransferase activity	33	2.11587	0.0174674	13	0.0215232	11	0.00910596
GO_0005520	insulin-like growth factor binding	25	2.11279	0.0175999	13	0.0215232	11	0.00910596
GO_0001673	male germ cell nucleus	15	2.06263	0.0179758	11	0.0182119	8	0.00662252
GO_0043073	germ cell nucleus	18	2.06263	0.0179758	11	0.0182119	8	0.00662252
GO_0031274	positive regulation of pseudopodium assembly	9	2.06021	0.0180588	8	0.013245	5	0.00413907
GO_0043021	ribonucleoprotein complex binding	54	1.9316	0.0194719	5	0.00827815	2	0.00165563
GO_0030299	intestinal cholesterol absorption	8	1.93048	0.0195132	5	0.00827815	2	0.00165563
GO_0044241	lipid digestion	12	1.93048	0.0195132	5	0.00827815	2	0.00165563
GO_0016578	histone deubiquitination	16	1.93029	0.0195257	5	0.00827815	2	0.00165563
GO_0051238	sequestering of metal ion	11	1.92967	0.0195524	5	0.00827815	2	0.00165563
GO_0060059	embryonic retina morphogenesis in camera-type eye	8	1.92931	0.0195683	5	0.00827815	2	0.00165563
GO_0009404	toxin metabolic process	9	1.92833	0.0196186	5	0.00827815	2	0.00165563
GO_0045499	chemorepellent activity	5	1.92783	0.0196433	5	0.00827815	2	0.00165563
GO_0042383	sarcolemma	92	2.07839	0.0196884	98	0.162252	150	0.124172
GO_0042670	retinal cone cell differentiation	8	2.0071	0.0197701	7	0.0115894	4	0.00331126
GO_0046549	retinal cone cell development	8	2.0071	0.0197701	7	0.0115894	4	0.00331126
GO_0060219	camera-type eye photoreceptor cell differentiation	12	2.0071	0.0197701	7	0.0115894	4	0.00331126
GO_0030315	T-tubule	26	2.08098	0.0197925	44	0.0728477	58	0.0480133
GO_0019748	secondary metabolic process	36	2.00583	0.0198309	7	0.0115894	4	0.00331126
GO_0031069	hair follicle morphogenesis	25	1.97028	0.0202473	6	0.00993378	3	0.00248344
GO_0006882	cellular zinc ion homeostasis	13	1.96978	0.020259	6	0.00993378	3	0.00248344
GO_0055069	zinc ion homeostasis	14	1.96978	0.020259	6	0.00993378	3	0.00248344
GO_0006505	GPI anchor metabolic process	36	1.96958	0.0202688	6	0.00993378	3	0.00248344
GO_0043388	positive regulation of DNA binding	30	1.9682	0.0203364	6	0.00993378	3	0.00248344
GO_0033344	cholesterol efflux	21	1.96703	0.020395	6	0.00993378	3	0.00248344
GO_0005057	receptor signaling protein activity	104	2.06277	0.0206821	28	0.0463576	33	0.0273179
GO_0005795	Golgi stack	119	2.05693	0.0209448	32	0.0529801	39	0.0322848
GO_0030056	hemidesmosome	7	2.05567	0.0210295	45	0.0745033	60	0.0496689
GO_0003684	damaged DNA binding	46	2.04151	0.0216832	34	0.0562914	42	0.0347682
GO_0009925	basal plasma membrane	30	2.02156	0.0228191	44	0.0728477	59	0.0488411
GO_0046847	filopodium assembly	24	1.99976	0.0229274	11	0.0182119	9	0.00745033
GO_0031581	hemidesmosome assembly	12	1.99659	0.0241326	50	0.0827815	69	0.0571192
GO_0004867	serine-type endopeptidase inhibitor activity	95	1.99637	0.0242244	43	0.0711921	58	0.0480133
GO_0004835	tubulin-tyrosine ligase activity	14	1.88256	0.0255972	8	0.013245	5	0.00413907
GO_0035019	somatic stem cell maintenance	37	1.94946	0.0256581	10	0.0165563	8	0.00662252
GO_0000731	DNA synthesis involved in DNA repair	9	1.94712	0.0257983	10	0.0165563	8	0.00662252
GO_0010596	negative regulation of endothelial cell migration	26	1.9448	0.0259378	10	0.0165563	8	0.00662252
GO_0050919	negative chemotaxis	14	1.94847	0.0265003	13	0.0215232	12	0.00993378
GO_0000018	regulation of DNA recombination	41	1.94719	0.0265778	13	0.0215232	12	0.00993378
GO_0006974	response to DNA damage stimulus	578	1.91284	0.0286692	185	0.306291	310	0.256622
GO_0032580	Golgi cisterna membrane	72	1.90943	0.0292891	20	0.0331126	22	0.0182119
GO_0006626	protein targeting to mitochondrion	52	1.88453	0.0295824	9	0.0149007	7	0.0057947
GO_0070585	protein localization to mitochondrion	57	1.88453	0.0295824	9	0.0149007	7	0.0057947
GO_0072655	establishment of protein localization to mitochondrion	56	1.88453	0.0295824	9	0.0149007	7	0.0057947
GO_0044091	membrane biogenesis	8	1.88385	0.0296276	9	0.0149007	7	0.0057947
GO_0045178	basal part of cell	37	1.89602	0.0303944	46	0.0761589	64	0.0529801
GO_0000794	condensed nuclear chromosome	65	1.88037	0.0315001	25	0.0413907	30	0.0248344
GO_0016709	oxidoreductase activity, acting on paired donors, with incorporation or reduction of molecular oxygen, NAD(P)H as one donor, and incorporation of one atom of oxygen	37	1.87147	0.0320568	23	0.0380795	27	0.022351
GO_0009593	detection of chemical stimulus	474	1.86664	0.0321854	80	0.13245	123	0.101821
GO_0010466	negative regulation of peptidase activity	217	1.86095	0.0325278	99	0.163907	155	0.128311
GO_0060491	regulation of cell projection assembly	56	1.86475	0.032669	36	0.0596027	48	0.0397351
GO_0035137	hindlimb morphogenesis	38	1.85544	0.0330538	14	0.0231788	14	0.0115894
GO_0050907	detection of chemical stimulus involved in sensory perception	445	1.8541	0.033223	61	0.100993	90	0.0745033
GO_0060042	retina morphogenesis in camera-type eye	37	1.85056	0.0334124	14	0.0231788	14	0.0115894
GO_0006308	DNA catabolic process	69	1.84895	0.0335262	14	0.0231788	14	0.0115894
GO_0043194	axon initial segment	9	1.82431	0.0335673	8	0.013245	6	0.00496689
GO_0015144	carbohydrate transmembrane transporter activity	29	1.82353	0.0336247	8	0.013245	6	0.00496689
GO_0034219	carbohydrate transmembrane transport	30	1.82353	0.0336247	8	0.013245	6	0.00496689
GO_1901476	carbohydrate transporter activity	29	1.82353	0.0336247	8	0.013245	6	0.00496689
GO_0000978	RNA polymerase II core promoter proximal region sequence-specific DNA binding	32	1.82345	0.0336304	8	0.013245	6	0.00496689
GO_0032102	negative regulation of response to external stimulus	127	1.84823	0.0339734	29	0.0480133	37	0.0306291
GO_0086010	membrane depolarization involved in regulation of action potential	12	1.83464	0.0348012	16	0.0264901	17	0.0140728
GO_0086012	membrane depolarization involved in regulation of cardiac muscle cell action potential	12	1.83464	0.0348012	16	0.0264901	17	0.0140728
GO_0018958	phenol-containing compound metabolic process	58	1.83448	0.0349898	32	0.0529801	42	0.0347682
GO_0000795	synaptonemal complex	25	1.82967	0.0352857	18	0.0298013	20	0.0165563
GO_0030173	integral to Golgi membrane	47	1.81518	0.0356459	11	0.0182119	10	0.00827815
GO_0051010	microtubule plus-end binding	11	1.81204	0.0367687	25	0.0413907	31	0.0256623
GO_0006281	DNA repair	380	1.80113	0.0367897	154	0.254967	257	0.212748
GO_0001871	pattern binding	18	1.76793	0.037542	7	0.0115894	5	0.00413907
GO_0030247	polysaccharide binding	18	1.76793	0.037542	7	0.0115894	5	0.00413907
GO_0009301	snRNA transcription	4	1.76659	0.0376516	7	0.0115894	5	0.00413907
GO_0017119	Golgi transport complex	10	1.76601	0.0376993	7	0.0115894	5	0.00413907
GO_0033032	regulation of myeloid cell apoptotic process	11	1.76585	0.0377121	7	0.0115894	5	0.00413907
GO_0071675	regulation of mononuclear cell migration	10	1.76525	0.0377612	7	0.0115894	5	0.00413907
GO_0006368	transcription elongation from RNA polymerase II promoter	65	1.76476	0.0378015	7	0.0115894	5	0.00413907
GO_0015696	ammonium transport	10	1.76463	0.037812	7	0.0115894	5	0.00413907
GO_0048266	behavioral response to pain	12	1.76424	0.0378443	7	0.0115894	5	0.00413907
GO_0005938	cell cortex	193	1.76147	0.0400709	142	0.235099	237	0.196192
GO_0051769	regulation of nitric-oxide synthase biosynthetic process	12	1.76499	0.0404511	15	0.0248344	16	0.013245
GO_0051770	positive regulation of nitric-oxide synthase biosynthetic process	9	1.76499	0.0404511	15	0.0248344	16	0.013245
GO_0031346	positive regulation of cell projection organization	139	1.75849	0.0408375	60	0.0993378	90	0.0745033
GO_0070208	protein heterotrimerization	9	1.70866	0.0418977	6	0.00993378	4	0.00331126
GO_0035371	microtubule plus end	10	1.7499	0.041988	24	0.0397351	30	0.0248344
GO_0010966	regulation of phosphate transport	5	1.70725	0.0420227	6	0.00993378	4	0.00331126
GO_0000729	DNA double-strand break processing	9	1.70722	0.0420272	6	0.00993378	4	0.00331126
GO_0000738	DNA catabolic process, exonucleolytic	11	1.70722	0.0420272	6	0.00993378	4	0.00331126
GO_0016634	oxidoreductase activity, acting on the CH-CH group of donors, oxygen as acceptor	11	1.70717	0.0420308	6	0.00993378	4	0.00331126
GO_0050906	detection of stimulus involved in sensory perception	474	1.73885	0.0423075	91	0.150662	145	0.120033
GO_0021952	central nervous system projection neuron axonogenesis	18	1.71834	0.0424779	12	0.0198676	11	0.00910596
GO_0090305	nucleic acid phosphodiester bond hydrolysis	206	1.7353	0.0428142	72	0.119205	110	0.0910596
GO_0004702	receptor signaling protein serine/threonine kinase activity	51	1.7166	0.0445517	12	0.0198676	12	0.00993378
GO_0021602	cranial nerve morphogenesis	19	1.71489	0.0447092	12	0.0198676	12	0.00993378
GO_0060768	regulation of epithelial cell proliferation involved in prostate gland development	9	1.65894	0.0451659	5	0.00827815	3	0.00248344
GO_0060770	negative regulation of epithelial cell proliferation involved in prostate gland development	7	1.65894	0.0451659	5	0.00827815	3	0.00248344
GO_0070861	regulation of protein exit from endoplasmic reticulum	5	1.65842	0.0452151	5	0.00827815	3	0.00248344
GO_0009636	response to toxin	165	1.71131	0.045427	33	0.0546358	45	0.0372517
GO_0031639	plasminogen activation	6	1.65609	0.045435	5	0.00827815	3	0.00248344
GO_0031690	adrenergic receptor binding	12	1.65562	0.0454819	5	0.00827815	3	0.00248344
GO_0004707	MAP kinase activity	15	1.65505	0.0455335	5	0.00827815	3	0.00248344
GO_0032722	positive regulation of chemokine production	29	1.7111	0.0455367	20	0.0331126	24	0.0198676
GO_0006506	GPI anchor biosynthetic process	34	1.65491	0.0455487	5	0.00827815	3	0.00248344
GO_0031143	pseudopodium	13	1.65466	0.0455742	5	0.00827815	3	0.00248344
GO_0050772	positive regulation of axonogenesis	44	1.70978	0.0456641	20	0.0331126	24	0.0198676
GO_1901505	carbohydrate derivative transporter activity	28	1.65325	0.0457094	5	0.00827815	3	0.00248344
GO_0071503	response to heparin	6	1.65309	0.0457221	5	0.00827815	3	0.00248344
GO_0071504	cellular response to heparin	5	1.65309	0.0457221	5	0.00827815	3	0.00248344
GO_0003997	acyl-CoA oxidase activity	6	1.65305	0.045726	5	0.00827815	3	0.00248344
GO_0051739	ammonia transmembrane transporter activity	6	1.65249	0.0457856	5	0.00827815	3	0.00248344
GO_0021889	olfactory bulb interneuron differentiation	12	1.65216	0.0458142	5	0.00827815	3	0.00248344
GO_0021891	olfactory bulb interneuron development	8	1.65216	0.0458142	5	0.00827815	3	0.00248344
GO_0000281	cytokinesis after mitosis	9	1.69968	0.046409	14	0.0231788	15	0.0124172
GO_0006287	base-excision repair, gap-filling	4	1.68278	0.0471105	9	0.0149007	8	0.00662252
GO_0031116	positive regulation of microtubule polymerization	12	1.68197	0.0471869	9	0.0149007	8	0.00662252
GO_0042535	positive regulation of tumor necrosis factor biosynthetic process	10	1.69296	0.0471901	16	0.0264901	18	0.0149007
GO_0006622	protein targeting to lysosome	10	1.60756	0.0472787	4	0.00662252	2	0.00165563
GO_0006623	protein targeting to vacuole	10	1.60756	0.0472787	4	0.00662252	2	0.00165563
GO_0072665	protein localization to vacuole	10	1.60756	0.0472787	4	0.00662252	2	0.00165563
GO_0072666	establishment of protein localization to vacuole	10	1.60756	0.0472787	4	0.00662252	2	0.00165563
GO_0030672	synaptic vesicle membrane	50	1.68057	0.0473273	9	0.0149007	8	0.00662252
GO_0031694	alpha-2A adrenergic receptor binding	5	1.60631	0.0474045	4	0.00662252	2	0.00165563
GO_0045650	negative regulation of macrophage differentiation	6	1.60618	0.0474227	4	0.00662252	2	0.00165563
GO_0004972	N-methyl-D-aspartate selective glutamate receptor activity	6	1.60526	0.0475067	4	0.00662252	2	0.00165563
GO_0005337	nucleoside transmembrane transporter activity	11	1.60499	0.0475407	4	0.00662252	2	0.00165563
GO_0015858	nucleoside transport	12	1.60499	0.0475407	4	0.00662252	2	0.00165563
GO_0005375	copper ion transmembrane transporter activity	6	1.60475	0.0475626	4	0.00662252	2	0.00165563
GO_0035434	copper ion transmembrane transport	6	1.60475	0.0475626	4	0.00662252	2	0.00165563
GO_0051208	sequestering of calcium ion	4	1.60475	0.0475626	4	0.00662252	2	0.00165563
GO_0017148	negative regulation of translation	64	1.67777	0.0476001	9	0.0149007	8	0.00662252
GO_0006390	transcription from mitochondrial promoter	9	1.60425	0.047607	4	0.00662252	2	0.00165563
GO_0060763	mammary duct terminal end bud growth	4	1.60396	0.0476377	4	0.00662252	2	0.00165563
GO_0090025	regulation of monocyte chemotaxis	14	1.60396	0.0476377	4	0.00662252	2	0.00165563
GO_0022884	macromolecule transmembrane transporter activity	18	1.604	0.0476405	4	0.00662252	2	0.00165563
GO_0000339	RNA cap binding	9	1.60371	0.0476721	4	0.00662252	2	0.00165563
GO_0045059	positive thymic T cell selection	9	1.60341	0.0476958	4	0.00662252	2	0.00165563
GO_0045910	negative regulation of DNA recombination	12	1.60342	0.0476968	4	0.00662252	2	0.00165563
GO_0010677	negative regulation of cellular carbohydrate metabolic process	22	1.67673	0.0477003	9	0.0149007	8	0.00662252
GO_0045912	negative regulation of carbohydrate metabolic process	26	1.67673	0.0477003	9	0.0149007	8	0.00662252
GO_0006646	phosphatidylethanolamine biosynthetic process	13	1.6761	0.0477625	9	0.0149007	8	0.00662252
GO_0046337	phosphatidylethanolamine metabolic process	14	1.6761	0.0477625	9	0.0149007	8	0.00662252
GO_0006417	regulation of translation	208	1.67704	0.0486215	35	0.057947	48	0.0397351
GO_0048592	eye morphogenesis	121	1.67527	0.0487421	43	0.0711921	62	0.0513245
GO_0000109	nucleotide-excision repair complex	13	1.65403	0.0488487	10	0.0165563	9	0.00745033
GO_0005272	sodium channel activity	35	1.66307	0.05009	34	0.0562914	47	0.0389073
GO_0021955	central nervous system neuron axonogenesis	25	1.64393	0.0505983	13	0.0215232	13	0.0107616
GO_0016607	nuclear speck	148	1.65602	0.0507889	38	0.0629139	54	0.044702
GO_0004984	olfactory receptor activity	419	1.65014	0.051215	50	0.0827815	74	0.0612583
GO_0050911	detection of chemical stimulus involved in sensory perception of smell	419	1.65014	0.051215	50	0.0827815	74	0.0612583
GO_0006968	cellular defense response	60	1.64083	0.0520747	11	0.0182119	11	0.00910596
GO_0031228	intrinsic to Golgi membrane	50	1.63572	0.0526106	11	0.0182119	11	0.00910596
GO_0042575	DNA polymerase complex	13	1.63243	0.0526996	14	0.0231788	15	0.0124172
GO_0006297	nucleotide-excision repair, DNA gap filling	19	1.61208	0.0543211	8	0.013245	7	0.0057947
GO_0005657	replication fork	47	1.6238	0.0543299	15	0.0248344	17	0.0140728
GO_0051225	spindle assembly	40	1.6238	0.0543332	15	0.0248344	17	0.0140728
GO_0016591	DNA-directed RNA polymerase II, holoenzyme	89	1.62234	0.0544884	15	0.0248344	17	0.0140728
GO_0000084	S phase of mitotic cell cycle	116	1.62096	0.0546429	15	0.0248344	17	0.0140728
GO_0051320	S phase	118	1.62096	0.0546429	15	0.0248344	17	0.0140728
GO_0045880	positive regulation of smoothened signaling pathway	17	1.60811	0.0547565	8	0.013245	7	0.0057947
GO_0003254	regulation of membrane depolarization	22	1.61909	0.0548422	15	0.0248344	17	0.0140728
GO_0002532	production of molecular mediator involved in inflammatory response	13	1.60713	0.0548647	8	0.013245	7	0.0057947
GO_0071897	DNA biosynthetic process	19	1.61799	0.0549664	15	0.0248344	17	0.0140728
GO_0031224	intrinsic to membrane	5452	1.60053	0.0550153	1702	2.81788	3245	2.68626
GO_0006584	catecholamine metabolic process	37	1.60329	0.0552852	8	0.013245	7	0.0057947
GO_0009712	catechol-containing compound metabolic process	37	1.60329	0.0552852	8	0.013245	7	0.0057947
GO_0034311	diol metabolic process	37	1.60329	0.0552852	8	0.013245	7	0.0057947
GO_0016021	integral to membrane	5335	1.58071	0.0572705	1657	2.74338	3160	2.61589
GO_0030217	T cell differentiation	106	1.59535	0.0575561	25	0.0413907	33	0.0273179
GO_0004866	endopeptidase inhibitor activity	164	1.58563	0.0581269	61	0.100993	94	0.0778146
GO_0007129	synapsis	23	1.58911	0.0583099	20	0.0331126	25	0.0206954
GO_0070192	chromosome organization involved in meiosis	26	1.58911	0.0583099	20	0.0331126	25	0.0206954
GO_0016757	transferase activity, transferring glycosyl groups	261	1.58451	0.0585078	41	0.0678808	60	0.0496689
GO_0022843	voltage-gated cation channel activity	134	1.58232	0.0586247	50	0.0827815	75	0.0620861
GO_0061135	endopeptidase regulator activity	168	1.57368	0.0594958	62	0.102649	96	0.0794702
GO_0033205	cell cycle cytokinesis	21	1.56953	0.0605693	23	0.0380795	30	0.0248344
GO_0051098	regulation of binding	178	1.56457	0.0605868	57	0.0943709	88	0.0728477
GO_0010765	positive regulation of sodium ion transport	15	1.56013	0.0611546	10	0.0165563	10	0.00827815
GO_0003407	neural retina development	36	1.55976	0.0612035	10	0.0165563	10	0.00827815
GO_0071526	semaphorin-plexin signaling pathway	15	1.5569	0.0620898	16	0.0264901	19	0.0157285
GO_0042623	ATPase activity, coupled	279	1.54569	0.0621254	198	0.327815	345	0.285596
GO_0051489	regulation of filopodium assembly	29	1.552	0.0626845	16	0.0264901	19	0.0157285
GO_0046635	positive regulation of alpha-beta T cell activation	44	1.55149	0.0627426	16	0.0264901	19	0.0157285
GO_0017154	semaphorin receptor activity	9	1.54764	0.0630125	12	0.0198676	13	0.0107616
GO_0070391	response to lipoteichoic acid	7	1.54507	0.06333	12	0.0198676	13	0.0107616
GO_0071223	cellular response to lipoteichoic acid	7	1.54507	0.06333	12	0.0198676	13	0.0107616
GO_1901264	carbohydrate derivative transport	37	1.54503	0.0633343	12	0.0198676	13	0.0107616
GO_0009247	glycolipid biosynthetic process	51	1.53197	0.0635023	7	0.0115894	6	0.00496689
GO_0070742	C2H2 zinc finger domain binding	13	1.53186	0.0635163	7	0.0115894	6	0.00496689
GO_0052548	regulation of endopeptidase activity	328	1.53709	0.0635791	95	0.157285	156	0.129139
GO_0021563	glossopharyngeal nerve development	5	1.53049	0.0636856	7	0.0115894	6	0.00496689
GO_0045599	negative regulation of fat cell differentiation	31	1.53042	0.0636887	7	0.0115894	6	0.00496689
GO_0014912	negative regulation of smooth muscle cell migration	9	1.54199	0.0637037	12	0.0198676	13	0.0107616
GO_0002042	cell migration involved in sprouting angiogenesis	14	1.53013	0.0637277	7	0.0115894	6	0.00496689
GO_0048841	regulation of axon extension involved in axon guidance	12	1.52998	0.0637477	7	0.0115894	6	0.00496689
GO_0003810	protein-glutamine gamma-glutamyltransferase activity	9	1.54136	0.0637805	12	0.0198676	13	0.0107616
GO_0016755	transferase activity, transferring amino-acyl groups	24	1.54136	0.0637805	12	0.0198676	13	0.0107616
GO_0007252	I-kappaB phosphorylation	12	1.52969	0.063784	7	0.0115894	6	0.00496689
GO_0050922	negative regulation of chemotaxis	22	1.52912	0.0638547	7	0.0115894	6	0.00496689
GO_0051851	modification by host of symbiont morphology or physiology	25	1.52885	0.0638854	7	0.0115894	6	0.00496689
GO_0002274	myeloid leukocyte activation	77	1.54184	0.0639434	21	0.0347682	27	0.022351
GO_0050870	positive regulation of T cell activation	168	1.53574	0.0641969	49	0.0811258	74	0.0612583
GO_0045471	response to ethanol	102	1.53114	0.065227	24	0.0397351	32	0.0264901
GO_0015631	tubulin binding	164	1.51583	0.0662103	101	0.167218	167	0.138245
GO_0031122	cytoplasmic microtubule organization	13	1.51881	0.0668512	19	0.0314569	24	0.0198676
GO_0000977	RNA polymerase II regulatory region sequence-specific DNA binding	83	1.5039	0.0684103	16	0.0264901	19	0.0157285
GO_0001012	RNA polymerase II regulatory region DNA binding	85	1.5039	0.0684103	16	0.0264901	19	0.0157285
GO_0016323	basolateral plasma membrane	167	1.49897	0.0684159	99	0.163907	163	0.134934
GO_0061134	peptidase regulator activity	205	1.49881	0.0684601	96	0.15894	158	0.130795
GO_0033077	T cell differentiation in thymus	46	1.49414	0.0700737	17	0.0281457	21	0.0173841
GO_0072077	renal vesicle morphogenesis	12	1.49187	0.0703684	17	0.0281457	21	0.0173841
GO_0072087	renal vesicle development	13	1.49187	0.0703684	17	0.0281457	21	0.0173841
GO_0072283	metanephric renal vesicle morphogenesis	11	1.49187	0.0703684	17	0.0281457	21	0.0173841
GO_0004003	ATP-dependent DNA helicase activity	32	1.49156	0.0704093	17	0.0281457	21	0.0173841
GO_0006891	intra-Golgi vesicle-mediated transport	32	1.48712	0.0704446	14	0.0231788	16	0.013245
GO_0007266	Rho protein signal transduction	44	1.49008	0.0704939	25	0.0413907	34	0.0281457
GO_0006687	glycosphingolipid metabolic process	59	1.48269	0.0709976	9	0.0149007	9	0.00745033
GO_0031112	positive regulation of microtubule polymerization or depolymerization	15	1.48237	0.0710327	9	0.0149007	9	0.00745033
GO_0031113	regulation of microtubule polymerization	19	1.4824	0.0710328	9	0.0149007	9	0.00745033
GO_0033700	phospholipid efflux	11	1.47801	0.0713187	12	0.0198676	13	0.0107616
GO_0045824	negative regulation of innate immune response	13	1.47731	0.0717197	9	0.0149007	9	0.00745033
GO_0001968	fibronectin binding	20	1.47936	0.072022	15	0.0248344	18	0.0149007
GO_0050954	sensory perception of mechanical stimulus	132	1.46884	0.0720946	149	0.246689	257	0.212748
GO_0031638	zymogen activation	12	1.45517	0.0733187	6	0.00993378	5	0.00413907
GO_0006283	transcription-coupled nucleotide-excision repair	47	1.46559	0.0737179	11	0.0182119	12	0.00993378
GO_0048793	pronephros development	8	1.45188	0.0737704	6	0.00993378	5	0.00413907
GO_0043499	eukaryotic cell surface binding	24	1.45173	0.0737957	6	0.00993378	5	0.00413907
GO_0019755	one-carbon compound transport	9	1.4509	0.0739097	6	0.00993378	5	0.00413907
GO_0046627	negative regulation of insulin receptor signaling pathway	23	1.45054	0.073959	6	0.00993378	5	0.00413907
GO_1900077	negative regulation of cellular response to insulin stimulus	24	1.45054	0.073959	6	0.00993378	5	0.00413907
GO_0032922	circadian regulation of gene expression	12	1.45026	0.073994	6	0.00993378	5	0.00413907
GO_0031402	sodium ion binding	5	1.45022	0.0740039	6	0.00993378	5	0.00413907
GO_0031420	alkali metal ion binding	10	1.45022	0.0740039	6	0.00993378	5	0.00413907
GO_0061077	chaperone-mediated protein folding	21	1.45013	0.0740124	6	0.00993378	5	0.00413907
GO_0060307	regulation of ventricular cardiac muscle cell membrane repolarization	5	1.46286	0.0740955	11	0.0182119	12	0.00993378
GO_0036064	cilium basal body	10	1.46185	0.0742369	11	0.0182119	12	0.00993378
GO_0042407	cristae formation	5	1.46154	0.0742793	11	0.0182119	12	0.00993378
GO_0006656	phosphatidylcholine biosynthetic process	26	1.4612	0.0743242	11	0.0182119	12	0.00993378
GO_0008589	regulation of smoothened signaling pathway	46	1.45963	0.0745541	29	0.0480133	41	0.0339404
GO_0052547	regulation of peptidase activity	346	1.44436	0.0756592	123	0.203642	209	0.173013
GO_0005244	voltage-gated ion channel activity	180	1.44541	0.0760865	54	0.089404	84	0.0695364
GO_0022832	voltage-gated channel activity	180	1.44541	0.0760865	54	0.089404	84	0.0695364
GO_0001933	negative regulation of protein phosphorylation	221	1.44606	0.0761504	43	0.0711921	65	0.053808
GO_0042326	negative regulation of phosphorylation	230	1.44606	0.0761504	43	0.0711921	65	0.053808
GO_0007605	sensory perception of sound	124	1.43485	0.0768385	148	0.245033	256	0.211921
GO_0010628	positive regulation of gene expression	1110	1.43331	0.0768417	224	0.370861	399	0.330298
GO_0000910	cytokinesis	83	1.43535	0.077545	49	0.0811258	76	0.0629139
GO_0032266	phosphatidylinositol-3-phosphate binding	18	1.43352	0.0784131	21	0.0347682	28	0.0231788
GO_0006941	striated muscle contraction	59	1.42313	0.0796191	33	0.0546358	48	0.0397351
GO_0009954	proximal/distal pattern formation	30	1.42011	0.0804427	16	0.0264901	20	0.0165563
GO_0001656	metanephros development	80	1.41518	0.0807102	37	0.0612583	55	0.0455298
GO_0007130	synaptonemal complex assembly	14	1.41778	0.0807841	16	0.0264901	20	0.0165563
GO_0070193	synaptonemal complex organization	15	1.41778	0.0807841	16	0.0264901	20	0.0165563
GO_0007608	sensory perception of smell	441	1.41203	0.0808166	61	0.100993	97	0.080298
GO_0042534	regulation of tumor necrosis factor biosynthetic process	16	1.41756	0.0808195	16	0.0264901	20	0.0165563
GO_0060677	ureteric bud elongation	4	1.41501	0.0811929	16	0.0264901	20	0.0165563
GO_0006261	DNA-dependent DNA replication	79	1.40907	0.0815935	39	0.0645695	58	0.0480133
GO_0009749	response to glucose stimulus	95	1.40415	0.0824961	31	0.0513245	45	0.0372517
GO_0016605	PML body	74	1.40435	0.0825713	18	0.0298013	23	0.0190397
GO_0032201	telomere maintenance via semi-conservative replication	22	1.40022	0.082759	8	0.013245	8	0.00662252
GO_0043534	blood vessel endothelial cell migration	23	1.39641	0.0833375	8	0.013245	8	0.00662252
GO_0042339	keratan sulfate metabolic process	32	1.39495	0.0835641	8	0.013245	8	0.00662252
GO_0046875	ephrin receptor binding	24	1.3949	0.0835726	8	0.013245	8	0.00662252
GO_0072337	modified amino acid transport	20	1.39361	0.0837692	8	0.013245	8	0.00662252
GO_0072349	modified amino acid transmembrane transporter activity	9	1.39361	0.0837692	8	0.013245	8	0.00662252
GO_0071277	cellular response to calcium ion	29	1.39289	0.0838735	8	0.013245	8	0.00662252
GO_0000979	RNA polymerase II core promoter sequence-specific DNA binding	23	1.39277	0.0838964	8	0.013245	8	0.00662252
GO_0016758	transferase activity, transferring hexosyl groups	189	1.39312	0.0840497	35	0.057947	52	0.0430464
GO_0031297	replication fork processing	8	1.39365	0.0844015	14	0.0231788	17	0.0140728
GO_0030877	beta-catenin destruction complex	10	1.3738	0.0848238	5	0.00827815	4	0.00331126
GO_0050867	positive regulation of cell activation	241	1.38275	0.0851333	65	0.107616	105	0.0869205
GO_0021559	trigeminal nerve development	5	1.37154	0.0851748	5	0.00827815	4	0.00331126
GO_0021610	facial nerve morphogenesis	6	1.37154	0.0851748	5	0.00827815	4	0.00331126
GO_0021615	glossopharyngeal nerve morphogenesis	4	1.37154	0.0851748	5	0.00827815	4	0.00331126
GO_0007144	female meiosis I	4	1.37081	0.0852866	5	0.00827815	4	0.00331126
GO_0019237	centromeric DNA binding	6	1.37081	0.0852866	5	0.00827815	4	0.00331126
GO_0005771	multivesicular body	26	1.37015	0.0853861	5	0.00827815	4	0.00331126
GO_0043124	negative regulation of I-kappaB kinase/NF-kappaB cascade	29	1.37002	0.0854082	5	0.00827815	4	0.00331126
GO_0010935	regulation of macrophage cytokine production	10	1.36984	0.0854376	5	0.00827815	4	0.00331126
GO_0060907	positive regulation of macrophage cytokine production	6	1.36984	0.0854376	5	0.00827815	4	0.00331126
GO_0061081	positive regulation of myeloid leukocyte cytokine production involved in immune response	8	1.36984	0.0854376	5	0.00827815	4	0.00331126
GO_0003743	translation initiation factor activity	50	1.36972	0.0854542	5	0.00827815	4	0.00331126
GO_0031290	retinal ganglion cell axon guidance	17	1.36954	0.0854841	5	0.00827815	4	0.00331126
GO_0000737	DNA catabolic process, endonucleolytic	26	1.36935	0.0855125	5	0.00827815	4	0.00331126
GO_0006309	apoptotic DNA fragmentation	25	1.36935	0.0855125	5	0.00827815	4	0.00331126
GO_0035267	NuA4 histone acetyltransferase complex	15	1.36923	0.0855314	5	0.00827815	4	0.00331126
GO_0043189	H4/H2A histone acetyltransferase complex	16	1.36923	0.0855314	5	0.00827815	4	0.00331126
GO_0043968	histone H2A acetylation	12	1.36923	0.0855314	5	0.00827815	4	0.00331126
GO_0032506	cytokinetic process	8	1.36911	0.085548	5	0.00827815	4	0.00331126
GO_0005766	primary lysosome	7	1.36898	0.0855673	5	0.00827815	4	0.00331126
GO_0042582	azurophil granule	7	1.36898	0.0855673	5	0.00827815	4	0.00331126
GO_0032508	DNA duplex unwinding	48	1.38339	0.0858765	22	0.0364238	30	0.0248344
GO_0032101	regulation of response to external stimulus	381	1.37539	0.0859731	90	0.149007	151	0.125
GO_0046638	positive regulation of alpha-beta T cell differentiation	30	1.38223	0.0861133	12	0.0198676	14	0.0115894
GO_0007007	inner mitochondrial membrane organization	14	1.38053	0.0863814	12	0.0198676	14	0.0115894
GO_0051101	regulation of DNA binding	66	1.37735	0.0867179	10	0.0165563	11	0.00910596
GO_0019903	protein phosphatase binding	81	1.37333	0.08726	28	0.0463576	40	0.0331126
GO_0005932	microtubule basal body	67	1.36607	0.0874374	104	0.172185	176	0.145695
GO_0031348	negative regulation of defense response	88	1.3618	0.0891194	25	0.0413907	35	0.0289735
GO_0001960	negative regulation of cytokine-mediated signaling pathway	30	1.36328	0.0891365	17	0.0281457	22	0.0182119
GO_0009055	electron carrier activity	158	1.36032	0.089206	32	0.0529801	47	0.0389073
GO_0006260	DNA replication	203	1.35515	0.0892082	97	0.160596	163	0.134934
GO_0046634	regulation of alpha-beta T cell activation	59	1.36266	0.0892302	17	0.0281457	22	0.0182119
GO_0030011	maintenance of cell polarity	5	1.36023	0.0894177	19	0.0314569	25	0.0206954
GO_0003887	DNA-directed DNA polymerase activity	29	1.35515	0.0896982	48	0.0794702	75	0.0620861
GO_0032269	negative regulation of cellular protein metabolic process	438	1.34679	0.0909056	58	0.0960265	93	0.0769868
GO_0032392	DNA geometric change	50	1.34737	0.0915415	23	0.0380795	32	0.0264901
GO_0071363	cellular response to growth factor stimulus	355	1.33944	0.0921513	54	0.089404	86	0.0711921
GO_0031400	negative regulation of protein modification process	343	1.33916	0.0922836	49	0.0811258	77	0.0637417
GO_0005743	mitochondrial inner membrane	355	1.33965	0.0923386	41	0.0678808	63	0.0521523
GO_2000021	regulation of ion homeostasis	144	1.33573	0.0925954	67	0.110927	109	0.0902318
GO_0007265	Ras protein signal transduction	128	1.33812	0.0926845	36	0.0596027	54	0.044702
GO_0002696	positive regulation of leukocyte activation	232	1.33422	0.0928516	64	0.10596	104	0.0860927
GO_0000428	DNA-directed RNA polymerase complex	100	1.33853	0.0931565	15	0.0248344	19	0.0157285
GO_0030880	RNA polymerase complex	101	1.33853	0.0931565	15	0.0248344	19	0.0157285
GO_0055029	nuclear DNA-directed RNA polymerase complex	100	1.33853	0.0931565	15	0.0248344	19	0.0157285
GO_0016741	transferase activity, transferring one-carbon groups	193	1.3314	0.0935105	53	0.0877483	84	0.0695364
GO_0045766	positive regulation of angiogenesis	84	1.33496	0.0937464	15	0.0248344	19	0.0157285
GO_0030414	peptidase inhibitor activity	171	1.32662	0.0939935	86	0.142384	143	0.118377
GO_0043902	positive regulation of multi-organism process	83	1.32526	0.09478	12	0.0198676	14	0.0115894
GO_0000082	G1/S transition of mitotic cell cycle	166	1.31931	0.0963031	18	0.0298013	24	0.0198676
GO_0030507	spectrin binding	13	1.31608	0.0966731	24	0.0397351	34	0.0281457
GO_0007589	body fluid secretion	63	1.31544	0.0969541	18	0.0298013	24	0.0198676
GO_0070848	response to growth factor stimulus	371	1.30881	0.0972567	55	0.0910596	88	0.0728477
GO_0006809	nitric oxide biosynthetic process	13	1.29035	0.0976774	4	0.00662252	3	0.00248344
GO_0048596	embryonic camera-type eye morphogenesis	25	1.29001	0.0977361	4	0.00662252	3	0.00248344
GO_0034392	negative regulation of smooth muscle cell apoptotic process	4	1.28969	0.0977907	4	0.00662252	3	0.00248344
GO_0050665	hydrogen peroxide biosynthetic process	8	1.28903	0.0979048	4	0.00662252	3	0.00248344
GO_2000117	negative regulation of cysteine-type endopeptidase activity	66	1.30982	0.0979696	13	0.0215232	16	0.013245
GO_0032770	positive regulation of monooxygenase activity	17	1.2886	0.0979774	4	0.00662252	3	0.00248344
GO_0051000	positive regulation of nitric-oxide synthase activity	12	1.2886	0.0979774	4	0.00662252	3	0.00248344
GO_0032609	interferon-gamma production	15	1.28854	0.097988	4	0.00662252	3	0.00248344
GO_0032593	insulin-responsive compartment	6	1.28801	0.0980773	4	0.00662252	3	0.00248344
GO_0051953	negative regulation of amine transport	22	1.28793	0.0980924	4	0.00662252	3	0.00248344
GO_0051119	sugar transmembrane transporter activity	24	1.28791	0.0980961	4	0.00662252	3	0.00248344
GO_0050732	negative regulation of peptidyl-tyrosine phosphorylation	31	1.28788	0.0981005	4	0.00662252	3	0.00248344
GO_0001964	startle response	18	1.28762	0.0981464	4	0.00662252	3	0.00248344
GO_0060134	prepulse inhibition	12	1.28762	0.0981464	4	0.00662252	3	0.00248344
GO_0006878	cellular copper ion homeostasis	11	1.28754	0.0981588	4	0.00662252	3	0.00248344
GO_0055070	copper ion homeostasis	14	1.28754	0.0981588	4	0.00662252	3	0.00248344
GO_0050774	negative regulation of dendrite morphogenesis	4	1.28747	0.0981697	4	0.00662252	3	0.00248344
GO_0016831	carboxy-lyase activity	31	1.28746	0.0981714	4	0.00662252	3	0.00248344
GO_0045649	regulation of macrophage differentiation	14	1.28746	0.0981714	4	0.00662252	3	0.00248344
GO_0015802	basic amino acid transport	11	1.28742	0.0981801	4	0.00662252	3	0.00248344
GO_0060393	regulation of pathway-restricted SMAD protein phosphorylation	33	1.28742	0.0981801	4	0.00662252	3	0.00248344
GO_0031063	regulation of histone deacetylation	13	1.28695	0.0982599	4	0.00662252	3	0.00248344
GO_0031065	positive regulation of histone deacetylation	9	1.28695	0.0982599	4	0.00662252	3	0.00248344
GO_0090311	regulation of protein deacetylation	18	1.28695	0.0982599	4	0.00662252	3	0.00248344
GO_0090312	positive regulation of protein deacetylation	12	1.28695	0.0982599	4	0.00662252	3	0.00248344
GO_0003097	renal water transport	7	1.28683	0.0982798	4	0.00662252	3	0.00248344
GO_0006182	cGMP biosynthetic process	15	1.28683	0.0982798	4	0.00662252	3	0.00248344
GO_0015166	polyol transmembrane transporter activity	6	1.28683	0.0982798	4	0.00662252	3	0.00248344
GO_0015168	glycerol transmembrane transporter activity	5	1.28683	0.0982798	4	0.00662252	3	0.00248344
GO_0015665	alcohol transmembrane transporter activity	13	1.28683	0.0982798	4	0.00662252	3	0.00248344
GO_0015670	carbon dioxide transport	4	1.28683	0.0982798	4	0.00662252	3	0.00248344
GO_0015791	polyol transport	7	1.28683	0.0982798	4	0.00662252	3	0.00248344
GO_0015793	glycerol transport	5	1.28683	0.0982798	4	0.00662252	3	0.00248344
GO_0018995	host	4	1.28683	0.0982798	4	0.00662252	3	0.00248344
GO_0030157	pancreatic juice secretion	7	1.28683	0.0982798	4	0.00662252	3	0.00248344
GO_0033643	host cell part	4	1.28683	0.0982798	4	0.00662252	3	0.00248344
GO_0043245	extraorganismal space	4	1.28683	0.0982798	4	0.00662252	3	0.00248344
GO_0043657	host cell	4	1.28683	0.0982798	4	0.00662252	3	0.00248344
GO_0044215	other organism	4	1.28683	0.0982798	4	0.00662252	3	0.00248344
GO_0044216	other organism cell	4	1.28683	0.0982798	4	0.00662252	3	0.00248344
GO_0044217	other organism part	4	1.28683	0.0982798	4	0.00662252	3	0.00248344
GO_0046877	regulation of saliva secretion	4	1.28683	0.0982798	4	0.00662252	3	0.00248344
GO_0071732	cellular response to nitric oxide	7	1.28683	0.0982798	4	0.00662252	3	0.00248344
GO_0034035	purine ribonucleoside bisphosphate metabolic process	14	1.28675	0.0982951	4	0.00662252	3	0.00248344
GO_0050427	3'-phosphoadenosine 5'-phosphosulfate metabolic process	14	1.28675	0.0982951	4	0.00662252	3	0.00248344
GO_0016281	eukaryotic translation initiation factor 4F complex	9	1.28673	0.0982951	4	0.00662252	3	0.00248344
GO_0017085	response to insecticide	13	1.28674	0.0982964	4	0.00662252	3	0.00248344
GO_0005031	tumor necrosis factor-activated receptor activity	12	1.28665	0.0983106	4	0.00662252	3	0.00248344
GO_0005035	death receptor activity	14	1.28665	0.0983106	4	0.00662252	3	0.00248344
GO_0007176	regulation of epidermal growth factor-activated receptor activity	23	1.28663	0.0983154	4	0.00662252	3	0.00248344
GO_0070820	tertiary granule	4	1.28646	0.0983443	4	0.00662252	3	0.00248344
GO_0043368	positive T cell selection	12	1.28645	0.0983456	4	0.00662252	3	0.00248344
GO_0044058	regulation of digestive system process	20	1.30347	0.0983737	7	0.0115894	7	0.0057947
GO_0021783	preganglionic parasympathetic nervous system development	12	1.30257	0.0985287	7	0.0115894	7	0.0057947
GO_0048486	parasympathetic nervous system development	15	1.30257	0.0985287	7	0.0115894	7	0.0057947
GO_2000649	regulation of sodium ion transmembrane transporter activity	17	1.30256	0.0985295	7	0.0115894	7	0.0057947
GO_2000651	positive regulation of sodium ion transmembrane transporter activity	7	1.30256	0.0985295	7	0.0115894	7	0.0057947
GO_0048521	negative regulation of behavior	29	1.30245	0.0985493	7	0.0115894	7	0.0057947
GO_0039533	regulation of MDA-5 signaling pathway	4	1.30178	0.0986615	7	0.0115894	7	0.0057947
GO_1900246	positive regulation of RIG-I signaling pathway	4	1.30178	0.0986615	7	0.0115894	7	0.0057947
GO_0050434	positive regulation of viral transcription	56	1.30169	0.0986756	7	0.0115894	7	0.0057947
GO_0045719	negative regulation of glycogen biosynthetic process	8	1.30132	0.0987378	7	0.0115894	7	0.0057947
GO_0070874	negative regulation of glycogen metabolic process	10	1.30132	0.0987378	7	0.0115894	7	0.0057947
GO_0042581	specific granule	9	1.30118	0.0987579	7	0.0115894	7	0.0057947
GO_0010608	posttranscriptional regulation of gene expression	359	1.29642	0.0993197	62	0.102649	100	0.0827815
GO_0045777	positive regulation of blood pressure	35	1.2978	0.100005	11	0.0182119	13	0.0107616
GO_0000216	M/G1 transition of mitotic cell cycle	79	1.29612	0.100299	11	0.0182119	13	0.0107616
GO_0032314	regulation of Rac GTPase activity	14	1.29389	0.100442	15	0.0248344	19	0.0157285
GO_0045879	negative regulation of smoothened signaling pathway	20	1.29418	0.100636	11	0.0182119	13	0.0107616
GO_0006721	terpenoid metabolic process	54	1.29346	0.100761	11	0.0182119	13	0.0107616
GO_0035035	histone acetyltransferase binding	17	1.28961	0.101277	9	0.0149007	10	0.00827815
GO_0015698	inorganic anion transport	124	1.28559	0.101349	45	0.0745033	71	0.0587748
GO_0008045	motor neuron axon guidance	22	1.28889	0.101411	9	0.0149007	10	0.00827815
GO_0004527	exonuclease activity	60	1.2864	0.101807	18	0.0298013	24	0.0198676
GO_0009268	response to pH	25	1.2835	0.102317	18	0.0298013	24	0.0198676
GO_0008168	methyltransferase activity	187	1.27888	0.102475	52	0.0860927	83	0.0687086
GO_0072033	renal vesicle formation	5	1.28185	0.102798	16	0.0264901	21	0.0173841
GO_0032642	regulation of chemokine production	49	1.2753	0.10378	22	0.0364238	31	0.0256623
GO_0017137	Rab GTPase binding	46	1.2719	0.10402	35	0.057947	53	0.0438742
GO_0045582	positive regulation of T cell differentiation	54	1.27324	0.104245	19	0.0314569	26	0.0215232
GO_0031641	regulation of myelination	15	1.2716	0.104311	24	0.0397351	34	0.0281457
GO_0003338	metanephros morphogenesis	25	1.27198	0.104464	19	0.0314569	26	0.0215232
GO_0072273	metanephric nephron morphogenesis	20	1.27198	0.104464	19	0.0314569	26	0.0215232
GO_0003682	chromatin binding	315	1.26167	0.10488	120	0.198676	208	0.172185
GO_0032259	methylation	237	1.26415	0.105	60	0.0993378	97	0.080298
GO_0035086	flagellar axoneme	9	1.26503	0.105478	13	0.0215232	16	0.013245
GO_0097014	microtubule-based flagellar cytoplasm	9	1.26503	0.105478	13	0.0215232	16	0.013245
GO_0000724	double-strand break repair via homologous recombination	47	1.25826	0.106156	50	0.0827815	80	0.0662252
GO_0045732	positive regulation of protein catabolic process	80	1.26025	0.106402	21	0.0347682	29	0.0240066
GO_0021954	central nervous system neuron development	51	1.25542	0.107265	18	0.0298013	24	0.0198676
GO_0043507	positive regulation of JUN kinase activity	60	1.25069	0.108445	14	0.0231788	18	0.0149007
GO_0070972	protein localization to endoplasmic reticulum	119	1.24925	0.108481	19	0.0314569	26	0.0215232
GO_0014910	regulation of smooth muscle cell migration	26	1.25006	0.108557	14	0.0231788	18	0.0149007
GO_0006284	base-excision repair	39	1.24877	0.108577	16	0.0264901	21	0.0173841
GO_0007163	establishment or maintenance of cell polarity	103	1.23959	0.108743	145	0.240066	256	0.211921
GO_0032273	positive regulation of protein polymerization	53	1.2437	0.109347	26	0.0430464	38	0.0314569
GO_0006270	DNA replication initiation	23	1.23974	0.109923	11	0.0182119	13	0.0107616
GO_0051539	4 iron, 4 sulfur cluster binding	37	1.23633	0.111024	17	0.0281457	23	0.0190397
GO_0060761	negative regulation of response to cytokine stimulus	34	1.23621	0.111051	17	0.0281457	23	0.0190397
GO_0002040	sprouting angiogenesis	35	1.22386	0.113476	12	0.0198676	15	0.0124172
GO_0042403	thyroid hormone metabolic process	18	1.2146	0.114878	24	0.0397351	35	0.0289735
GO_0008622	epsilon DNA polymerase complex	5	1.21014	0.115368	6	0.00993378	6	0.00496689
GO_0032801	receptor catabolic process	9	1.20834	0.115711	6	0.00993378	6	0.00496689
GO_0042340	keratan sulfate catabolic process	12	1.20781	0.115823	6	0.00993378	6	0.00496689
GO_0032768	regulation of monooxygenase activity	45	1.2071	0.115961	6	0.00993378	6	0.00496689
GO_0050999	regulation of nitric-oxide synthase activity	35	1.2071	0.115961	6	0.00993378	6	0.00496689
GO_0048662	negative regulation of smooth muscle cell proliferation	27	1.20623	0.116131	6	0.00993378	6	0.00496689
GO_0003899	DNA-directed RNA polymerase activity	42	1.20616	0.11614	6	0.00993378	6	0.00496689
GO_0034062	RNA polymerase activity	42	1.20616	0.11614	6	0.00993378	6	0.00496689
GO_0071599	otic vesicle development	20	1.2059	0.116184	6	0.00993378	6	0.00496689
GO_0032300	mismatch repair complex	10	1.20548	0.116276	6	0.00993378	6	0.00496689
GO_0007567	parturition	13	1.20523	0.116321	6	0.00993378	6	0.00496689
GO_0048495	Roundabout binding	4	1.20504	0.116356	6	0.00993378	6	0.00496689
GO_0070100	negative regulation of chemokine-mediated signaling pathway	4	1.20504	0.116356	6	0.00993378	6	0.00496689
GO_0001102	RNA polymerase II activating transcription factor binding	33	1.20481	0.116396	6	0.00993378	6	0.00496689
GO_0007193	adenylate cyclase-inhibiting G-protein coupled receptor signaling pathway	50	1.20254	0.117552	10	0.0165563	12	0.00993378
GO_0045061	thymic T cell selection	19	1.20165	0.117722	10	0.0165563	12	0.00993378
GO_0007090	regulation of S phase of mitotic cell cycle	24	1.20151	0.117754	10	0.0165563	12	0.00993378
GO_0034123	positive regulation of toll-like receptor signaling pathway	11	1.20117	0.117779	15	0.0248344	20	0.0165563
GO_0003678	DNA helicase activity	42	1.19877	0.118033	21	0.0347682	30	0.0248344
GO_0032040	small-subunit processome	8	1.19899	0.118204	15	0.0248344	20	0.0165563
GO_0002162	dystroglycan binding	6	1.19894	0.118209	15	0.0248344	20	0.0165563
GO_0051963	regulation of synapse assembly	31	1.19837	0.118319	15	0.0248344	20	0.0165563
GO_0002039	p53 binding	48	1.19833	0.118324	15	0.0248344	20	0.0165563
GO_0045598	regulation of fat cell differentiation	64	1.19752	0.118384	18	0.0298013	25	0.0206954
GO_0051251	positive regulation of lymphocyte activation	213	1.19244	0.118434	55	0.0910596	90	0.0745033
GO_0000725	recombinational repair	48	1.19199	0.118618	50	0.0827815	81	0.067053
GO_0005882	intermediate filament	189	1.19006	0.118998	50	0.0827815	81	0.067053
GO_0030042	actin filament depolymerization	5	1.19144	0.119587	8	0.013245	9	0.00745033
GO_0002712	regulation of B cell mediated immunity	33	1.19066	0.119734	8	0.013245	9	0.00745033
GO_0002889	regulation of immunoglobulin mediated immune response	32	1.19066	0.119734	8	0.013245	9	0.00745033
GO_0002923	regulation of humoral immune response mediated by circulating immunoglobulin	9	1.19066	0.119734	8	0.013245	9	0.00745033
GO_0070888	E-box binding	28	1.18962	0.119946	8	0.013245	9	0.00745033
GO_0051048	negative regulation of secretion	123	1.18752	0.119991	28	0.0463576	42	0.0347682
GO_0030010	establishment of cell polarity	62	1.17809	0.121572	40	0.0662252	63	0.0521523
GO_0006470	protein dephosphorylation	150	1.16953	0.123152	49	0.0811258	79	0.0653974
GO_0002526	acute inflammatory response	62	1.16364	0.125292	13	0.0215232	17	0.0140728
GO_0044425	membrane part	6172	1.14683	0.12601	1940	3.21192	3756	3.10927
GO_0006310	DNA recombination	185	1.14732	0.127156	89	0.147351	153	0.126656
GO_0006396	RNA processing	649	1.14539	0.127268	140	0.231788	248	0.205298
GO_0051346	negative regulation of hydrolase activity	322	1.1422	0.127902	143	0.236755	254	0.210265
GO_0090304	nucleic acid metabolic process	3765	1.13738	0.128236	859	1.42219	1636	1.35431
GO_0051302	regulation of cell division	84	1.1458	0.128342	30	0.0496689	46	0.0380795
GO_0050863	regulation of T cell activation	222	1.13912	0.129155	59	0.0976821	98	0.0811258
GO_0032677	regulation of interleukin-8 production	41	1.13837	0.130111	23	0.0380795	34	0.0281457
GO_0009746	response to hexose stimulus	101	1.13704	0.130115	31	0.0513245	48	0.0397351
GO_0034284	response to monosaccharide stimulus	111	1.13704	0.130115	31	0.0513245	48	0.0397351
GO_0034703	cation channel complex	133	1.12992	0.131158	54	0.089404	89	0.0736755
GO_0043583	ear development	183	1.12352	0.131768	151	0.25	270	0.22351
GO_0007006	mitochondrial membrane organization	37	1.13069	0.131823	19	0.0314569	27	0.022351
GO_0000123	histone acetyltransferase complex	75	1.13031	0.132237	11	0.0182119	14	0.0115894
GO_0006720	isoprenoid metabolic process	71	1.13019	0.132263	11	0.0182119	14	0.0115894
GO_0045727	positive regulation of translation	48	1.12985	0.132334	11	0.0182119	14	0.0115894
GO_0003676	nucleic acid binding	3323	1.11542	0.13291	738	1.22185	1402	1.1606
GO_0045095	keratin filament	93	1.12494	0.133097	13	0.0215232	17	0.0140728
GO_0097305	response to alcohol	252	1.11784	0.133385	76	0.125828	130	0.107616
GO_0033691	sialic acid binding	8	1.12264	0.133581	13	0.0215232	17	0.0140728
GO_0030684	preribosome	16	1.1211	0.133916	16	0.0264901	22	0.0182119
GO_0006353	DNA-dependent transcription, termination	82	1.12087	0.133962	16	0.0264901	22	0.0182119
GO_0003690	double-stranded DNA binding	154	1.11944	0.134085	23	0.0380795	34	0.0281457
GO_0019902	phosphatase binding	120	1.11017	0.135437	50	0.0827815	82	0.0678808
GO_0007423	sensory organ development	433	1.10475	0.135527	223	0.369205	408	0.337748
GO_0010594	regulation of endothelial cell migration	73	1.11172	0.135832	19	0.0314569	27	0.022351
GO_0051491	positive regulation of filopodium assembly	20	1.11153	0.136148	14	0.0231788	19	0.0157285
GO_0051817	modification of morphology or physiology of other organism involved in symbiotic interaction	47	1.11129	0.1362	14	0.0231788	19	0.0157285
GO_0010557	positive regulation of macromolecule biosynthetic process	1207	1.09945	0.136705	239	0.395695	438	0.362583
GO_0004930	G-protein coupled receptor activity	862	1.09871	0.13707	172	0.284768	310	0.256622
GO_0051988	regulation of attachment of spindle microtubules to kinetochore	8	1.10379	0.137171	5	0.00827815	5	0.00413907
GO_0007606	sensory perception of chemical stimulus	495	1.09952	0.137369	76	0.125828	130	0.107616
GO_0048839	inner ear development	157	1.0974	0.13738	149	0.246689	267	0.221026
GO_0050775	positive regulation of dendrite morphogenesis	14	1.10261	0.137426	5	0.00827815	5	0.00413907
GO_0003958	NADPH-hemoprotein reductase activity	5	1.10241	0.137475	5	0.00827815	5	0.00413907
GO_0000226	microtubule cytoskeleton organization	238	1.09704	0.137517	152	0.251656	272	0.225166
GO_0002116	semaphorin receptor complex	7	1.10537	0.137574	9	0.0149007	11	0.00910596
GO_0005675	holo TFIIH complex	11	1.10181	0.137606	5	0.00827815	5	0.00413907
GO_0042481	regulation of odontogenesis	24	1.10098	0.137785	5	0.00827815	5	0.00413907
GO_0043628	ncRNA 3'-end processing	8	1.10066	0.137859	5	0.00827815	5	0.00413907
GO_0003696	satellite DNA binding	7	1.10061	0.137867	5	0.00827815	5	0.00413907
GO_0060229	lipase activator activity	8	1.10053	0.137886	5	0.00827815	5	0.00413907
GO_0021554	optic nerve development	8	1.10361	0.13796	9	0.0149007	11	0.00910596
GO_0034364	high-density lipoprotein particle	25	1.10017	0.137965	5	0.00827815	5	0.00413907
GO_0007158	neuron cell-cell adhesion	12	1.10006	0.137989	5	0.00827815	5	0.00413907
GO_0001875	lipopolysaccharide receptor activity	5	1.09988	0.138029	5	0.00827815	5	0.00413907
GO_0021561	facial nerve development	7	1.09976	0.138055	5	0.00827815	5	0.00413907
GO_0002686	negative regulation of leukocyte migration	15	1.09972	0.138062	5	0.00827815	5	0.00413907
GO_0046631	alpha-beta T cell activation	40	1.09954	0.138084	5	0.00827815	5	0.00413907
GO_0046632	alpha-beta T cell differentiation	35	1.09954	0.138084	5	0.00827815	5	0.00413907
GO_0002702	positive regulation of production of molecular mediator of immune response	24	1.0994	0.138132	5	0.00827815	5	0.00413907
GO_0002720	positive regulation of cytokine production involved in immune response	19	1.0994	0.138132	5	0.00827815	5	0.00413907
GO_0032592	integral to mitochondrial membrane	29	1.09935	0.138142	5	0.00827815	5	0.00413907
GO_0035082	axoneme assembly	10	1.09928	0.138152	5	0.00827815	5	0.00413907
GO_0034109	homotypic cell-cell adhesion	27	1.0993	0.138153	5	0.00827815	5	0.00413907
GO_0071320	cellular response to cAMP	20	1.1026	0.138183	9	0.0149007	11	0.00910596
GO_0016830	carbon-carbon lyase activity	43	1.09902	0.138207	5	0.00827815	5	0.00413907
GO_0005871	kinesin complex	22	1.09899	0.138218	5	0.00827815	5	0.00413907
GO_0003416	endochondral bone growth	14	1.09898	0.138222	5	0.00827815	5	0.00413907
GO_0016101	diterpenoid metabolic process	43	1.10235	0.138237	9	0.0149007	11	0.00910596
GO_0030643	cellular phosphate ion homeostasis	6	1.09885	0.138247	5	0.00827815	5	0.00413907
GO_0055062	phosphate ion homeostasis	10	1.09885	0.138247	5	0.00827815	5	0.00413907
GO_0072502	cellular trivalent inorganic anion homeostasis	6	1.09885	0.138247	5	0.00827815	5	0.00413907
GO_0072506	trivalent inorganic anion homeostasis	10	1.09885	0.138247	5	0.00827815	5	0.00413907
GO_0080008	Cul4-RING ubiquitin ligase complex	21	1.09873	0.138269	5	0.00827815	5	0.00413907
GO_0007076	mitotic chromosome condensation	13	1.09875	0.138269	5	0.00827815	5	0.00413907
GO_0033209	tumor necrosis factor-mediated signaling pathway	29	1.09852	0.138318	5	0.00827815	5	0.00413907
GO_0008429	phosphatidylethanolamine binding	5	1.09851	0.138319	5	0.00827815	5	0.00413907
GO_0000800	lateral element	6	1.10174	0.138368	9	0.0149007	11	0.00910596
GO_0007016	cytoskeletal anchoring at plasma membrane	10	1.10092	0.138526	9	0.0149007	11	0.00910596
GO_0043010	camera-type eye development	236	1.08881	0.139748	76	0.125828	130	0.107616
GO_0032091	negative regulation of protein binding	34	1.08968	0.140901	7	0.0115894	8	0.00662252
GO_0004709	MAP kinase kinase kinase activity	20	1.08864	0.14113	7	0.0115894	8	0.00662252
GO_0018146	keratan sulfate biosynthetic process	27	1.08858	0.141145	7	0.0115894	8	0.00662252
GO_0021631	optic nerve morphogenesis	5	1.08788	0.141296	7	0.0115894	8	0.00662252
GO_0003735	structural constituent of ribosome	157	1.08788	0.141301	7	0.0115894	8	0.00662252
GO_0071949	FAD binding	7	1.08737	0.141406	7	0.0115894	8	0.00662252
GO_0070633	transepithelial transport	13	1.08662	0.141567	7	0.0115894	8	0.00662252
GO_0031432	titin binding	11	1.07995	0.141573	71	0.11755	122	0.100993
GO_0002714	positive regulation of B cell mediated immunity	13	1.08648	0.141595	7	0.0115894	8	0.00662252
GO_0002891	positive regulation of immunoglobulin mediated immune response	13	1.08648	0.141595	7	0.0115894	8	0.00662252
GO_0002922	positive regulation of humoral immune response	11	1.08648	0.141595	7	0.0115894	8	0.00662252
GO_0002925	positive regulation of humoral immune response mediated by circulating immunoglobulin	7	1.08648	0.141595	7	0.0115894	8	0.00662252
GO_0002762	negative regulation of myeloid leukocyte differentiation	32	1.08647	0.141609	7	0.0115894	8	0.00662252
GO_0009311	oligosaccharide metabolic process	36	1.08549	0.141827	7	0.0115894	8	0.00662252
GO_0002444	myeloid leukocyte mediated immunity	27	1.08543	0.141838	7	0.0115894	8	0.00662252
GO_0002446	neutrophil mediated immunity	13	1.08543	0.141838	7	0.0115894	8	0.00662252
GO_0039531	regulation of viral-induced cytoplasmic pattern recognition receptor signaling pathway	7	1.08527	0.141873	7	0.0115894	8	0.00662252
GO_0039535	regulation of RIG-I signaling pathway	7	1.08527	0.141873	7	0.0115894	8	0.00662252
GO_0031952	regulation of protein autophosphorylation	25	1.08517	0.141883	7	0.0115894	8	0.00662252
GO_0008195	phosphatidate phosphatase activity	12	1.08512	0.141904	7	0.0115894	8	0.00662252
GO_0030261	chromosome condensation	29	1.08507	0.141914	7	0.0115894	8	0.00662252
GO_0031344	regulation of cell projection organization	264	1.07662	0.142099	118	0.195364	209	0.173013
GO_0060443	mammary gland morphogenesis	48	1.07993	0.142754	20	0.0331126	29	0.0240066
GO_0007411	axon guidance	358	1.07177	0.142915	215	0.35596	392	0.324503
GO_0072372	primary cilium	95	1.07014	0.143766	82	0.135762	142	0.11755
GO_0045005	maintenance of fidelity involved in DNA-dependent DNA replication	13	1.07353	0.144296	18	0.0298013	26	0.0215232
GO_0031214	biomineral tissue development	58	1.07283	0.144573	15	0.0248344	21	0.0173841
GO_0071103	DNA conformation change	206	1.06823	0.1447	47	0.0778146	77	0.0637417
GO_0002275	myeloid cell activation involved in immune response	32	1.07144	0.145028	12	0.0198676	16	0.013245
GO_0006953	acute-phase response	40	1.07133	0.145054	12	0.0198676	16	0.013245
GO_0046915	transition metal ion transmembrane transporter activity	25	1.07112	0.145098	12	0.0198676	16	0.013245
GO_0060600	dichotomous subdivision of an epithelial terminal unit	17	1.07002	0.145322	12	0.0198676	16	0.013245
GO_0045162	clustering of voltage-gated sodium channels	4	1.06945	0.145471	12	0.0198676	16	0.013245
GO_0042116	macrophage activation	21	1.06767	0.145747	15	0.0248344	21	0.0173841
GO_0004497	monooxygenase activity	95	1.06511	0.145753	32	0.0529801	50	0.0413907
GO_0000242	pericentriolar material	12	1.06689	0.145922	15	0.0248344	21	0.0173841
GO_0042490	mechanoreceptor differentiation	43	1.05622	0.146818	91	0.150662	159	0.131623
GO_0050974	detection of mechanical stimulus involved in sensory perception	17	1.05153	0.148823	30	0.0496689	47	0.0389073
GO_0042158	lipoprotein biosynthetic process	59	1.04869	0.14906	46	0.0761589	76	0.0629139
GO_0022409	positive regulation of cell-cell adhesion	32	1.0502	0.149438	21	0.0347682	31	0.0256623
GO_0002139	stereocilia coupling link	4	1.04419	0.149812	60	0.0993378	102	0.0844371
GO_0002141	stereocilia ankle link	4	1.04419	0.149812	60	0.0993378	102	0.0844371
GO_0002142	stereocilia ankle link complex	4	1.04419	0.149812	60	0.0993378	102	0.0844371
GO_0000930	gamma-tubulin complex	14	1.04787	0.14993	9	0.0149007	11	0.00910596
GO_0034765	regulation of ion transmembrane transport	260	1.04066	0.15054	82	0.135762	142	0.11755
GO_0070206	protein trimerization	33	1.04305	0.151031	22	0.0364238	33	0.0273179
GO_0048496	maintenance of organ identity	5	1.03623	0.151635	61	0.100993	104	0.0860927
GO_0001664	G-protein coupled receptor binding	200	1.04071	0.151703	19	0.0314569	28	0.0231788
GO_0021543	pallium development	105	1.03521	0.152406	39	0.0645695	63	0.0521523
GO_0007050	cell cycle arrest	139	1.03212	0.152839	52	0.0860927	87	0.0720199
GO_0032844	regulation of homeostatic process	264	1.03083	0.152864	77	0.127483	133	0.110099
GO_0031573	intra-S DNA damage checkpoint	6	1.03266	0.153979	10	0.0165563	13	0.0107616
GO_0090329	regulation of DNA-dependent DNA replication	25	1.03224	0.154071	10	0.0165563	13	0.0107616
GO_0045058	T cell selection	26	1.03134	0.154286	10	0.0165563	13	0.0107616
GO_0006405	RNA export from nucleus	67	1.02934	0.154484	16	0.0264901	23	0.0190397
GO_0006406	mRNA export from nucleus	60	1.02934	0.154484	16	0.0264901	23	0.0190397
GO_0051224	negative regulation of protein transport	102	1.03045	0.154493	10	0.0165563	13	0.0107616
GO_0032391	photoreceptor connecting cilium	23	1.02653	0.154529	32	0.0529801	51	0.0422185
GO_0097306	cellular response to alcohol	48	1.02984	0.154629	10	0.0165563	13	0.0107616
GO_0051248	negative regulation of protein metabolic process	488	1.02259	0.154835	67	0.110927	115	0.0951987
GO_0021987	cerebral cortex development	71	1.0228	0.15533	36	0.0596027	58	0.0480133
GO_0042176	regulation of protein catabolic process	154	1.02325	0.155374	31	0.0513245	49	0.0405629
GO_0008206	bile acid metabolic process	40	1.02468	0.155574	16	0.0264901	23	0.0190397
GO_0051893	regulation of focal adhesion assembly	26	1.0207	0.156663	13	0.0215232	18	0.0149007
GO_0090109	regulation of cell-substrate junction assembly	26	1.0207	0.156663	13	0.0215232	18	0.0149007
GO_0051100	negative regulation of binding	72	1.02047	0.156719	13	0.0215232	18	0.0149007
GO_0030674	protein binding, bridging	133	1.01379	0.157024	60	0.0993378	102	0.0844371
GO_0008194	UDP-glycosyltransferase activity	129	1.00991	0.158714	24	0.0397351	37	0.0306291
GO_0045621	positive regulation of lymphocyte differentiation	64	1.01008	0.158839	20	0.0331126	30	0.0248344
GO_0060090	binding, bridging	144	1.00561	0.158959	61	0.100993	104	0.0860927
GO_0009986	cell surface	495	1.00255	0.158988	221	0.365894	406	0.336093
GO_0030182	neuron differentiation	818	1.00115	0.158993	424	0.701987	799	0.661424
GO_0044442	microtubule-based flagellum part	21	1.00807	0.159462	15	0.0248344	21	0.0173841
GO_0044460	flagellum part	21	1.00807	0.159462	15	0.0248344	21	0.0173841
GO_0015672	monovalent inorganic cation transport	400	0.998159	0.160469	92	0.152318	162	0.134106
GO_0004721	phosphoprotein phosphatase activity	171	0.998446	0.160862	53	0.0877483	89	0.0736755
GO_0010876	lipid localization	213	0.995222	0.160917	151	0.25	273	0.225993
GO_0030234	enzyme regulator activity	974	0.98847	0.162139	411	0.680464	774	0.640729
GO_0034762	regulation of transmembrane transport	268	0.9917	0.16214	82	0.135762	143	0.118377
GO_0051606	detection of stimulus	585	0.989228	0.162347	149	0.246689	270	0.22351
GO_0000188	inactivation of MAPK activity	28	0.997308	0.162433	8	0.013245	10	0.00827815
GO_0060170	cilium membrane	25	0.997169	0.162467	8	0.013245	10	0.00827815
GO_0043114	regulation of vascular permeability	23	0.997052	0.162496	8	0.013245	10	0.00827815
GO_0060330	regulation of response to interferon-gamma	25	0.996837	0.162546	8	0.013245	10	0.00827815
GO_0060334	regulation of interferon-gamma-mediated signaling pathway	24	0.996837	0.162546	8	0.013245	10	0.00827815
GO_0030983	mismatched DNA binding	15	0.996499	0.162626	8	0.013245	10	0.00827815
GO_1900076	regulation of cellular response to insulin stimulus	35	0.996281	0.162679	8	0.013245	10	0.00827815
GO_0046364	monosaccharide biosynthetic process	53	0.996256	0.162686	8	0.013245	10	0.00827815
GO_0051591	response to cAMP	73	0.993513	0.16282	20	0.0331126	30	0.0248344
GO_0055075	potassium ion homeostasis	7	0.995646	0.162834	8	0.013245	10	0.00827815
GO_2000104	negative regulation of DNA-dependent DNA replication	13	0.995636	0.162834	8	0.013245	10	0.00827815
GO_0017144	drug metabolic process	33	0.995629	0.162836	8	0.013245	10	0.00827815
GO_1901655	cellular response to ketone	17	0.995334	0.162907	8	0.013245	10	0.00827815
GO_0008201	heparin binding	132	0.988109	0.162932	91	0.150662	160	0.13245
GO_0005085	guanyl-nucleotide exchange factor activity	182	0.984302	0.163471	181	0.299669	331	0.274007
GO_0045744	negative regulation of G-protein coupled receptor protein signaling pathway	64	0.990468	0.163697	17	0.0281457	25	0.0206954
GO_0030879	mammary gland development	122	0.984035	0.164312	51	0.0844371	86	0.0711921
GO_0005978	glycogen biosynthetic process	17	0.985737	0.164482	4	0.00662252	4	0.00331126
GO_0009250	glucan biosynthetic process	17	0.985737	0.164482	4	0.00662252	4	0.00331126
GO_0051006	positive regulation of lipoprotein lipase activity	9	0.985316	0.164592	4	0.00662252	4	0.00331126
GO_0070365	hepatocyte differentiation	8	0.98434	0.164833	4	0.00662252	4	0.00331126
GO_0031076	embryonic camera-type eye development	33	0.984105	0.16489	4	0.00662252	4	0.00331126
GO_0044766	multi-organism transport	26	0.983864	0.164948	4	0.00662252	4	0.00331126
GO_0033033	negative regulation of myeloid cell apoptotic process	6	0.983609	0.165013	4	0.00662252	4	0.00331126
GO_0032757	positive regulation of interleukin-8 production	20	0.984269	0.165019	21	0.0347682	32	0.0264901
GO_0003916	DNA topoisomerase activity	6	0.983055	0.165144	4	0.00662252	4	0.00331126
GO_0003917	DNA topoisomerase type I activity	4	0.983055	0.165144	4	0.00662252	4	0.00331126
GO_0006265	DNA topological change	9	0.983055	0.165144	4	0.00662252	4	0.00331126
GO_0002689	negative regulation of leukocyte chemotaxis	5	0.983069	0.165145	4	0.00662252	4	0.00331126
GO_0045346	regulation of MHC class II biosynthetic process	13	0.983062	0.165147	4	0.00662252	4	0.00331126
GO_0030004	cellular monovalent inorganic cation homeostasis	25	0.983017	0.165158	4	0.00662252	4	0.00331126
GO_0030641	regulation of cellular pH	21	0.983017	0.165158	4	0.00662252	4	0.00331126
GO_0009744	response to sucrose stimulus	11	0.982837	0.165193	4	0.00662252	4	0.00331126
GO_0034285	response to disaccharide stimulus	11	0.982837	0.165193	4	0.00662252	4	0.00331126
GO_0032369	negative regulation of lipid transport	24	0.982855	0.165196	4	0.00662252	4	0.00331126
GO_0050729	positive regulation of inflammatory response	72	0.983437	0.165216	21	0.0347682	32	0.0264901
GO_0007339	binding of sperm to zona pellucida	17	0.982438	0.165296	4	0.00662252	4	0.00331126
GO_0005010	insulin-like growth factor-activated receptor activity	4	0.982353	0.165309	4	0.00662252	4	0.00331126
GO_0071474	cellular hyperosmotic response	4	0.982264	0.165331	4	0.00662252	4	0.00331126
GO_0060456	positive regulation of digestive system process	5	0.982252	0.165336	4	0.00662252	4	0.00331126
GO_0030511	positive regulation of transforming growth factor beta receptor signaling pathway	21	0.982274	0.165338	4	0.00662252	4	0.00331126
GO_0071280	cellular response to copper ion	5	0.982197	0.165346	4	0.00662252	4	0.00331126
GO_0009651	response to salt stress	22	0.982101	0.165372	4	0.00662252	4	0.00331126
GO_0030952	establishment or maintenance of cytoskeleton polarity	5	0.982097	0.165374	4	0.00662252	4	0.00331126
GO_0071731	response to nitric oxide	11	0.982044	0.165387	4	0.00662252	4	0.00331126
GO_0000796	condensin complex	6	0.982042	0.165391	4	0.00662252	4	0.00331126
GO_0015269	calcium-activated potassium channel activity	17	0.982035	0.165392	4	0.00662252	4	0.00331126
GO_0000920	cytokinetic cell separation	4	0.982024	0.165393	4	0.00662252	4	0.00331126
GO_0046530	photoreceptor cell differentiation	39	0.979028	0.165838	35	0.057947	57	0.0471854
GO_0008307	structural constituent of muscle	46	0.974435	0.165999	142	0.235099	257	0.212748
GO_0071944	cell periphery	4386	0.97036	0.166204	1708	2.82782	3320	2.74834
GO_0031424	keratinization	44	0.977576	0.166998	14	0.0231788	20	0.0165563
GO_0044295	axonal growth cone	8	0.977292	0.167254	6	0.00993378	7	0.0057947
GO_0060113	inner ear receptor cell differentiation	37	0.969943	0.167327	90	0.149007	159	0.131623
GO_0045736	negative regulation of cyclin-dependent protein kinase activity	18	0.976979	0.167333	6	0.00993378	7	0.0057947
GO_0090022	regulation of neutrophil chemotaxis	20	0.975189	0.167583	14	0.0231788	20	0.0165563
GO_0004935	adrenergic receptor activity	9	0.975827	0.167618	6	0.00993378	7	0.0057947
GO_0016653	oxidoreductase activity, acting on NAD(P)H, heme protein as acceptor	11	0.975247	0.167766	6	0.00993378	7	0.0057947
GO_0031047	gene silencing by RNA	46	0.97429	0.167805	14	0.0231788	20	0.0165563
GO_0048485	sympathetic nervous system development	27	0.974942	0.167842	6	0.00993378	7	0.0057947
GO_0044391	ribosomal subunit	134	0.974651	0.167914	6	0.00993378	7	0.0057947
GO_0080025	phosphatidylinositol-3,5-bisphosphate binding	12	0.973845	0.16811	6	0.00993378	7	0.0057947
GO_0006692	prostanoid metabolic process	25	0.973556	0.168183	6	0.00993378	7	0.0057947
GO_0006693	prostaglandin metabolic process	25	0.973556	0.168183	6	0.00993378	7	0.0057947
GO_0007143	female meiosis	14	0.973386	0.168192	11	0.0182119	15	0.0124172
GO_0050829	defense response to Gram-negative bacterium	17	0.973375	0.168194	11	0.0182119	15	0.0124172
GO_0030224	monocyte differentiation	15	0.973417	0.168215	6	0.00993378	7	0.0057947
GO_0060306	regulation of membrane repolarization	9	0.973041	0.168276	11	0.0182119	15	0.0124172
GO_0086009	membrane repolarization	7	0.973041	0.168276	11	0.0182119	15	0.0124172
GO_0086011	membrane repolarization involved in regulation of action potential	7	0.973041	0.168276	11	0.0182119	15	0.0124172
GO_0086013	membrane repolarization involved in regulation of cardiac muscle cell action potential	7	0.973041	0.168276	11	0.0182119	15	0.0124172
GO_0086070	SA node cell to atrial cardiac muscle cell communication	4	0.973041	0.168276	11	0.0182119	15	0.0124172
GO_0006094	gluconeogenesis	43	0.97297	0.168329	6	0.00993378	7	0.0057947
GO_0019319	hexose biosynthetic process	47	0.97297	0.168329	6	0.00993378	7	0.0057947
GO_0016638	oxidoreductase activity, acting on the CH-NH2 group of donors	18	0.972768	0.168382	6	0.00993378	7	0.0057947
GO_0046689	response to mercury ion	13	0.972641	0.168411	6	0.00993378	7	0.0057947
GO_0021591	ventricular system development	12	0.972426	0.168458	6	0.00993378	7	0.0057947
GO_0021670	lateral ventricle development	9	0.972426	0.168458	6	0.00993378	7	0.0057947
GO_0001554	luteolysis	6	0.972437	0.168463	6	0.00993378	7	0.0057947
GO_0070099	regulation of chemokine-mediated signaling pathway	6	0.972423	0.168465	6	0.00993378	7	0.0057947
GO_0010569	regulation of double-strand break repair via homologous recombination	9	0.972303	0.168493	6	0.00993378	7	0.0057947
GO_0048846	axon extension involved in axon guidance	13	0.97212	0.168539	6	0.00993378	7	0.0057947
GO_0000184	nuclear-transcribed mRNA catabolic process, nonsense-mediated decay	118	0.97189	0.168558	11	0.0182119	15	0.0124172
GO_0007213	G-protein coupled acetylcholine receptor signaling pathway	12	0.97136	0.16869	11	0.0182119	15	0.0124172
GO_0000146	microfilament motor activity	20	0.96648	0.169093	30	0.0496689	48	0.0397351
GO_0007131	reciprocal meiotic recombination	36	0.966216	0.169263	26	0.0430464	41	0.0339404
GO_0035825	reciprocal DNA recombination	36	0.966216	0.169263	26	0.0430464	41	0.0339404
GO_0034470	ncRNA processing	213	0.961146	0.169857	64	0.10596	110	0.0910596
GO_0009308	amine metabolic process	145	0.960139	0.170457	40	0.0662252	66	0.0546358
GO_0051052	regulation of DNA metabolic process	204	0.959716	0.17051	41	0.0678808	68	0.0562914
GO_0001818	negative regulation of cytokine production	135	0.954663	0.171871	36	0.0596027	59	0.0488411
GO_0006259	DNA metabolic process	773	0.945153	0.173068	237	0.392384	440	0.364238
GO_0043266	regulation of potassium ion transport	31	0.950906	0.173338	21	0.0347682	32	0.0264901
GO_0006869	lipid transport	197	0.944157	0.173613	146	0.241722	265	0.219371
GO_0002429	immune response-activating cell surface receptor signaling pathway	118	0.943898	0.175036	22	0.0364238	34	0.0281457
GO_0002768	immune response-regulating cell surface receptor signaling pathway	131	0.943898	0.175036	22	0.0364238	34	0.0281457
GO_0007126	meiosis	141	0.939627	0.175093	72	0.119205	126	0.104305
GO_0051321	meiotic cell cycle	144	0.939627	0.175093	72	0.119205	126	0.104305
GO_0051327	M phase of meiotic cell cycle	141	0.939627	0.175093	72	0.119205	126	0.104305
GO_0005083	small GTPase regulator activity	298	0.937396	0.175107	224	0.370861	415	0.343543
GO_0051371	muscle alpha-actinin binding	7	0.943793	0.175283	8	0.013245	10	0.00827815
GO_0016604	nuclear body	273	0.934506	0.176491	64	0.10596	111	0.0918874
GO_0043393	regulation of protein binding	99	0.934679	0.176752	44	0.0728477	74	0.0612583
GO_0030539	male genitalia development	24	0.936066	0.177349	15	0.0248344	22	0.0182119
GO_0048639	positive regulation of developmental growth	42	0.934878	0.177645	15	0.0248344	22	0.0182119
GO_0004518	nuclease activity	164	0.930601	0.17781	52	0.0860927	88	0.0728477
GO_0051781	positive regulation of cell division	59	0.930253	0.179166	9	0.0149007	12	0.00993378
GO_0006893	Golgi to plasma membrane transport	21	0.927552	0.179327	19	0.0314569	29	0.0240066
GO_0001702	gastrulation with mouth forming second	30	0.929381	0.179389	9	0.0149007	12	0.00993378
GO_0022008	neurogenesis	1139	0.918809	0.179609	555	0.918874	1058	0.875828
GO_0003823	antigen binding	66	0.927238	0.179951	9	0.0149007	12	0.00993378
GO_0034061	DNA polymerase activity	36	0.92109	0.180135	51	0.0844371	87	0.0720199
GO_0010771	negative regulation of cell morphogenesis involved in differentiation	21	0.926304	0.180194	9	0.0149007	12	0.00993378
GO_0006090	pyruvate metabolic process	32	0.925877	0.180302	9	0.0149007	12	0.00993378
GO_0034394	protein localization to cell surface	18	0.925842	0.180313	9	0.0149007	12	0.00993378
GO_0048645	organ formation	27	0.925807	0.180322	9	0.0149007	12	0.00993378
GO_0048013	ephrin receptor signaling pathway	31	0.925023	0.180355	12	0.0198676	17	0.0140728
GO_0072661	protein targeting to plasma membrane	14	0.925571	0.180375	9	0.0149007	12	0.00993378
GO_0043190	ATP-binding cassette (ABC) transporter complex	6	0.925472	0.180401	9	0.0149007	12	0.00993378
GO_0030262	apoptotic nuclear changes	32	0.924319	0.180536	12	0.0198676	17	0.0140728
GO_0090083	regulation of inclusion body assembly	5	0.924441	0.180671	9	0.0149007	12	0.00993378
GO_0045296	cadherin binding	24	0.922492	0.181	12	0.0198676	17	0.0140728
GO_0044089	positive regulation of cellular component biogenesis	21	0.921699	0.181215	12	0.0198676	17	0.0140728
GO_0051962	positive regulation of nervous system development	20	0.921699	0.181215	12	0.0198676	17	0.0140728
GO_0051965	positive regulation of synapse assembly	20	0.921699	0.181215	12	0.0198676	17	0.0140728
GO_0051324	prophase	24	0.921636	0.181232	12	0.0198676	17	0.0140728
GO_0042461	photoreceptor cell development	30	0.913488	0.182455	34	0.0562914	56	0.0463576
GO_0021846	cell proliferation in forebrain	26	0.912337	0.183059	24	0.0397351	38	0.0314569
GO_0050727	regulation of inflammatory response	193	0.905996	0.184222	45	0.0745033	76	0.0629139
GO_0051180	vitamin transport	24	0.902162	0.186087	16	0.0264901	24	0.0198676
GO_0032490	detection of molecule of bacterial origin	8	0.901926	0.186152	16	0.0264901	24	0.0198676
GO_0015705	iodide transport	4	0.901822	0.18617	16	0.0264901	24	0.0198676
GO_0043001	Golgi to plasma membrane protein transport	15	0.901841	0.186174	16	0.0264901	24	0.0198676
GO_0050839	cell adhesion molecule binding	57	0.901558	0.186244	16	0.0264901	24	0.0198676
GO_0072028	nephron morphogenesis	29	0.900513	0.186323	20	0.0331126	31	0.0256623
GO_0072088	nephron epithelium morphogenesis	27	0.900513	0.186323	20	0.0331126	31	0.0256623
GO_0048666	neuron development	677	0.893127	0.186532	362	0.599338	683	0.565397
GO_0050910	detection of mechanical stimulus involved in sensory perception of sound	11	0.895682	0.187293	29	0.0480133	47	0.0389073
GO_0030496	midbody	85	0.893575	0.187507	46	0.0761589	78	0.0645695
GO_0006813	potassium ion transport	143	0.892818	0.188157	25	0.0413907	40	0.0331126
GO_0051341	regulation of oxidoreductase activity	68	0.890285	0.18939	12	0.0198676	17	0.0140728
GO_0051301	cell division	413	0.883612	0.189501	132	0.218543	240	0.198676
GO_0000466	maturation of 5.8S rRNA from tricistronic rRNA transcript (SSU-rRNA, 5.8S rRNA, LSU-rRNA)	6	0.889315	0.189652	12	0.0198676	17	0.0140728
GO_0030686	90S preribosome	8	0.889315	0.189652	12	0.0198676	17	0.0140728
GO_0007519	skeletal muscle tissue development	124	0.882437	0.1901	71	0.11755	125	0.103477
GO_0051099	positive regulation of binding	81	0.881719	0.190987	30	0.0496689	49	0.0405629
GO_0050920	regulation of chemotaxis	104	0.881456	0.191057	30	0.0496689	49	0.0405629
GO_0072594	establishment of protein localization to organelle	207	0.881562	0.191313	21	0.0347682	33	0.0273179
GO_0045987	positive regulation of smooth muscle contraction	20	0.884309	0.191335	7	0.0115894	9	0.00745033
GO_0042734	presynaptic membrane	56	0.882039	0.191603	13	0.0215232	19	0.0157285
GO_0031643	positive regulation of myelination	5	0.883022	0.191685	7	0.0115894	9	0.00745033
GO_0045111	intermediate filament cytoskeleton	229	0.876564	0.191724	77	0.127483	136	0.112583
GO_0016051	carbohydrate biosynthetic process	114	0.881501	0.19175	13	0.0215232	19	0.0157285
GO_0030193	regulation of blood coagulation	60	0.881059	0.191863	13	0.0215232	19	0.0157285
GO_1900046	regulation of hemostasis	60	0.881059	0.191863	13	0.0215232	19	0.0157285
GO_0008228	opsonization	7	0.882207	0.191906	7	0.0115894	9	0.00745033
GO_0034143	regulation of toll-like receptor 4 signaling pathway	9	0.882207	0.191906	7	0.0115894	9	0.00745033
GO_0034145	positive regulation of toll-like receptor 4 signaling pathway	5	0.882207	0.191906	7	0.0115894	9	0.00745033
GO_0060263	regulation of respiratory burst	9	0.882207	0.191906	7	0.0115894	9	0.00745033
GO_0060267	positive regulation of respiratory burst	4	0.882207	0.191906	7	0.0115894	9	0.00745033
GO_0010092	specification of organ identity	11	0.882103	0.191929	7	0.0115894	9	0.00745033
GO_0042975	peroxisome proliferator activated receptor binding	9	0.881277	0.192157	7	0.0115894	9	0.00745033
GO_0008559	xenobiotic-transporting ATPase activity	4	0.880976	0.192236	7	0.0115894	9	0.00745033
GO_0042910	xenobiotic transporter activity	5	0.880976	0.192236	7	0.0115894	9	0.00745033
GO_0000083	regulation of transcription involved in G1/S phase of mitotic cell cycle	23	0.880779	0.192283	7	0.0115894	9	0.00745033
GO_0030878	thyroid gland development	21	0.877908	0.1923	21	0.0347682	33	0.0273179
GO_0016812	hydrolase activity, acting on carbon-nitrogen (but not peptide) bonds, in cyclic amides	10	0.880208	0.192441	7	0.0115894	9	0.00745033
GO_0060538	skeletal muscle organ development	132	0.872342	0.192827	72	0.119205	127	0.105133
GO_0031345	negative regulation of cell projection organization	78	0.875276	0.192998	21	0.0347682	33	0.0273179
GO_0042632	cholesterol homeostasis	56	0.872107	0.193122	55	0.0910596	95	0.0786424
GO_0055092	sterol homeostasis	56	0.872107	0.193122	55	0.0910596	95	0.0786424
GO_0001046	core promoter sequence-specific DNA binding	32	0.869085	0.19529	10	0.0165563	14	0.0115894
GO_1901016	regulation of potassium ion transmembrane transporter activity	8	0.868799	0.195366	10	0.0165563	14	0.0115894
GO_0006605	protein targeting	352	0.860602	0.196289	60	0.0993378	104	0.0860927
GO_0006289	nucleotide-excision repair	77	0.862182	0.196593	21	0.0347682	33	0.0273179
GO_0006590	thyroid hormone generation	14	0.856742	0.197999	22	0.0364238	35	0.0289735
GO_0043112	receptor metabolic process	61	0.853657	0.198546	32	0.0529801	53	0.0438742
GO_0044448	cell cortex part	96	0.849391	0.199103	75	0.124172	133	0.110099
GO_0006910	phagocytosis, recognition	8	0.852467	0.199279	3	0.00496689	3	0.00248344
GO_0014047	glutamate secretion	17	0.852467	0.199279	3	0.00496689	3	0.00248344
GO_0015295	solute:hydrogen symporter activity	14	0.852297	0.199326	3	0.00496689	3	0.00248344
GO_0001637	G-protein coupled chemoattractant receptor activity	25	0.851619	0.199511	3	0.00496689	3	0.00248344
GO_0004950	chemokine receptor activity	25	0.851619	0.199511	3	0.00496689	3	0.00248344
GO_0070098	chemokine-mediated signaling pathway	30	0.851619	0.199511	3	0.00496689	3	0.00248344
GO_0007618	mating	32	0.85163	0.199514	3	0.00496689	3	0.00248344
GO_0051731	polynucleotide 5'-hydroxyl-kinase activity	4	0.851429	0.199565	3	0.00496689	3	0.00248344
GO_0043921	modulation by host of viral transcription	20	0.851338	0.199596	3	0.00496689	3	0.00248344
GO_0052312	modulation of transcription in other organism involved in symbiotic interaction	21	0.851338	0.199596	3	0.00496689	3	0.00248344
GO_0052472	modulation by host of symbiont transcription	20	0.851338	0.199596	3	0.00496689	3	0.00248344
GO_2000279	negative regulation of DNA biosynthetic process	5	0.851268	0.199616	3	0.00496689	3	0.00248344
GO_0043217	myelin maintenance	10	0.85118	0.199637	3	0.00496689	3	0.00248344
GO_0010700	negative regulation of norepinephrine secretion	6	0.851106	0.199657	3	0.00496689	3	0.00248344
GO_0014061	regulation of norepinephrine secretion	11	0.851106	0.199657	3	0.00496689	3	0.00248344
GO_0033604	negative regulation of catecholamine secretion	9	0.851106	0.199657	3	0.00496689	3	0.00248344
GO_0016841	ammonia-lyase activity	5	0.851034	0.199672	3	0.00496689	3	0.00248344
GO_0042100	B cell proliferation	15	0.850997	0.19969	3	0.00496689	3	0.00248344
GO_0006107	oxaloacetate metabolic process	10	0.850969	0.199695	3	0.00496689	3	0.00248344
GO_0045179	apical cortex	7	0.85096	0.1997	3	0.00496689	3	0.00248344
GO_0006739	NADP metabolic process	26	0.850873	0.199725	3	0.00496689	3	0.00248344
GO_0045923	positive regulation of fatty acid metabolic process	28	0.850845	0.199727	3	0.00496689	3	0.00248344
GO_0006685	sphingomyelin catabolic process	5	0.850813	0.199738	3	0.00496689	3	0.00248344
GO_0060026	convergent extension	19	0.850755	0.199755	3	0.00496689	3	0.00248344
GO_0032148	activation of protein kinase B activity	15	0.850712	0.199761	3	0.00496689	3	0.00248344
GO_0060037	pharyngeal system development	15	0.850673	0.199777	3	0.00496689	3	0.00248344
GO_0030431	sleep	13	0.850641	0.199784	3	0.00496689	3	0.00248344
GO_0008330	protein tyrosine/threonine phosphatase activity	5	0.850609	0.199791	3	0.00496689	3	0.00248344
GO_0010862	positive regulation of pathway-restricted SMAD protein phosphorylation	26	0.850619	0.199793	3	0.00496689	3	0.00248344
GO_0016679	oxidoreductase activity, acting on diphenols and related substances as donors	10	0.850616	0.199795	3	0.00496689	3	0.00248344
GO_0071467	cellular response to pH	8	0.85059	0.199802	3	0.00496689	3	0.00248344
GO_0002220	innate immune response activating cell surface receptor signaling pathway	4	0.850453	0.19984	3	0.00496689	3	0.00248344
GO_0002238	response to molecule of fungal origin	5	0.850453	0.19984	3	0.00496689	3	0.00248344
GO_0060177	regulation of angiotensin metabolic process	9	0.85043	0.199844	3	0.00496689	3	0.00248344
GO_0019852	L-ascorbic acid metabolic process	10	0.850374	0.199861	3	0.00496689	3	0.00248344
GO_0051453	regulation of intracellular pH	19	0.850308	0.199879	3	0.00496689	3	0.00248344
GO_0016889	endodeoxyribonuclease activity, producing 3'-phosphomonoesters	6	0.850166	0.199912	3	0.00496689	3	0.00248344
GO_0050710	negative regulation of cytokine secretion	24	0.850147	0.199916	3	0.00496689	3	0.00248344
GO_0003677	DNA binding	2341	0.8438	0.199928	565	0.935431	1081	0.894868
GO_0005247	voltage-gated chloride channel activity	15	0.850085	0.199934	3	0.00496689	3	0.00248344
GO_0008308	voltage-gated anion channel activity	22	0.850085	0.199934	3	0.00496689	3	0.00248344
GO_0006370	7-methylguanosine mRNA capping	30	0.85005	0.199948	3	0.00496689	3	0.00248344
GO_0009452	7-methylguanosine RNA capping	33	0.85005	0.199948	3	0.00496689	3	0.00248344
GO_0036260	RNA capping	33	0.85005	0.199948	3	0.00496689	3	0.00248344
GO_0004887	thyroid hormone receptor activity	7	0.850034	0.199952	3	0.00496689	3	0.00248344
GO_0044036	cell wall macromolecule metabolic process	16	0.849989	0.199962	3	0.00496689	3	0.00248344
GO_0071554	cell wall organization or biogenesis	16	0.849989	0.199962	3	0.00496689	3	0.00248344
GO_0001558	regulation of cell growth	295	0.845362	0.200319	66	0.109271	116	0.0960265
GO_0043414	macromolecule methylation	149	0.845959	0.200556	42	0.0695364	71	0.0587748
GO_0032465	regulation of cytokinesis	27	0.847894	0.200602	18	0.0298013	28	0.0231788
GO_0005765	lysosomal membrane	141	0.845703	0.200619	38	0.0629139	64	0.0529801
GO_0015934	large ribosomal subunit	75	0.8481	0.201216	5	0.00827815	6	0.00496689
GO_0008574	plus-end-directed microtubule motor activity	4	0.847449	0.201387	5	0.00827815	6	0.00496689
GO_0006699	bile acid biosynthetic process	21	0.847403	0.201409	5	0.00827815	6	0.00496689
GO_0016641	oxidoreductase activity, acting on the CH-NH2 group of donors, oxygen as acceptor	14	0.846762	0.20159	5	0.00827815	6	0.00496689
GO_0006929	substrate-dependent cell migration	18	0.846668	0.201616	5	0.00827815	6	0.00496689
GO_0043560	insulin receptor substrate binding	13	0.846545	0.201642	5	0.00827815	6	0.00496689
GO_0031294	lymphocyte costimulation	70	0.846532	0.201653	5	0.00827815	6	0.00496689
GO_0031295	T cell costimulation	69	0.846532	0.201653	5	0.00827815	6	0.00496689
GO_0042730	fibrinolysis	18	0.846453	0.201673	5	0.00827815	6	0.00496689
GO_0050994	regulation of lipid catabolic process	41	0.846392	0.201692	5	0.00827815	6	0.00496689
GO_0030002	cellular anion homeostasis	9	0.846131	0.201756	5	0.00827815	6	0.00496689
GO_0033089	positive regulation of T cell differentiation in thymus	8	0.846014	0.201794	5	0.00827815	6	0.00496689
GO_0007340	acrosome reaction	17	0.845696	0.201875	5	0.00827815	6	0.00496689
GO_0071549	cellular response to dexamethasone stimulus	11	0.845647	0.20189	5	0.00827815	6	0.00496689
GO_0034121	regulation of toll-like receptor signaling pathway	28	0.843012	0.201961	18	0.0298013	28	0.0231788
GO_0006109	regulation of carbohydrate metabolic process	107	0.841681	0.202009	27	0.044702	44	0.0364238
GO_0010675	regulation of cellular carbohydrate metabolic process	102	0.841681	0.202009	27	0.044702	44	0.0364238
GO_0045161	neuronal ion channel clustering	10	0.842834	0.20223	14	0.0231788	21	0.0173841
GO_0050865	regulation of cell activation	355	0.837549	0.202246	89	0.147351	160	0.13245
GO_0035821	modification of morphology or physiology of other organism	59	0.842381	0.202355	14	0.0231788	21	0.0173841
GO_0007595	lactation	38	0.842361	0.202361	14	0.0231788	21	0.0173841
GO_0004888	transmembrane signaling receptor activity	1242	0.834547	0.202601	299	0.495033	564	0.466887
GO_0005086	ARF guanyl-nucleotide exchange factor activity	18	0.841478	0.202604	14	0.0231788	21	0.0173841
GO_0035270	endocrine system development	133	0.839091	0.202659	28	0.0463576	46	0.0380795
GO_0045494	photoreceptor cell maintenance	26	0.833823	0.203126	123	0.203642	225	0.186258
GO_0006805	xenobiotic metabolic process	147	0.834798	0.204028	23	0.0380795	37	0.0306291
GO_0009410	response to xenobiotic stimulus	149	0.834798	0.204028	23	0.0380795	37	0.0306291
GO_0071466	cellular response to xenobiotic stimulus	148	0.834798	0.204028	23	0.0380795	37	0.0306291
GO_0031674	I band	88	0.827041	0.204825	209	0.346027	390	0.322848
GO_0005976	polysaccharide metabolic process	69	0.832204	0.205079	17	0.0281457	26	0.0215232
GO_0051276	chromosome organization	676	0.82055	0.206741	182	0.301324	338	0.279801
GO_0043086	negative regulation of catalytic activity	676	0.818999	0.207215	182	0.301324	338	0.279801
GO_0005547	phosphatidylinositol-3,4,5-trisphosphate binding	20	0.819319	0.208815	14	0.0231788	21	0.0173841
GO_0071214	cellular response to abiotic stimulus	144	0.815651	0.208861	48	0.0794702	83	0.0687086
GO_0018410	C-terminal protein amino acid modification	30	0.819741	0.208875	11	0.0182119	16	0.013245
GO_0005977	glycogen metabolic process	46	0.818718	0.208987	14	0.0231788	21	0.0173841
GO_0043967	histone H4 acetylation	42	0.819292	0.209006	11	0.0182119	16	0.013245
GO_0042249	establishment of planar polarity of embryonic epithelium	4	0.818845	0.209114	11	0.0182119	16	0.013245
GO_0000447	endonucleolytic cleavage in ITS1 to separate SSU-rRNA from 5.8S rRNA and LSU-rRNA from tricistronic rRNA transcript (SSU-rRNA, 5.8S rRNA, LSU-rRNA)	4	0.818534	0.209218	11	0.0182119	16	0.013245
GO_0000462	maturation of SSU-rRNA from tricistronic rRNA transcript (SSU-rRNA, 5.8S rRNA, LSU-rRNA)	6	0.818534	0.209218	11	0.0182119	16	0.013245
GO_0000469	cleavage involved in rRNA processing	4	0.818534	0.209218	11	0.0182119	16	0.013245
GO_0000478	endonucleolytic cleavage involved in rRNA processing	4	0.818534	0.209218	11	0.0182119	16	0.013245
GO_0000479	endonucleolytic cleavage of tricistronic rRNA transcript (SSU-rRNA, 5.8S rRNA, LSU-rRNA)	4	0.818534	0.209218	11	0.0182119	16	0.013245
GO_0030490	maturation of SSU-rRNA	7	0.818534	0.209218	11	0.0182119	16	0.013245
GO_0042274	ribosomal small subunit biogenesis	18	0.818534	0.209218	11	0.0182119	16	0.013245
GO_0090501	RNA phosphodiester bond hydrolysis	5	0.818534	0.209218	11	0.0182119	16	0.013245
GO_0090502	RNA phosphodiester bond hydrolysis, endonucleolytic	4	0.818534	0.209218	11	0.0182119	16	0.013245
GO_0005886	plasma membrane	4297	0.808117	0.209735	1637	2.71027	3195	2.64487
GO_0050660	flavin adenine dinucleotide binding	72	0.809302	0.210984	30	0.0496689	50	0.0413907
GO_0001919	regulation of receptor recycling	15	0.811911	0.211304	8	0.013245	11	0.00910596
GO_0021520	spinal cord motor neuron cell fate specification	11	0.811643	0.211383	8	0.013245	11	0.00910596
GO_0097237	cellular response to toxin	39	0.809714	0.211465	15	0.0248344	23	0.0190397
GO_0001523	retinoid metabolic process	41	0.811214	0.211509	8	0.013245	11	0.00910596
GO_0005243	gap junction channel activity	13	0.811111	0.211533	8	0.013245	11	0.00910596
GO_0022829	wide pore channel activity	20	0.811111	0.211533	8	0.013245	11	0.00910596
GO_0003352	regulation of cilium movement	5	0.810934	0.211588	8	0.013245	11	0.00910596
GO_0060632	regulation of microtubule-based movement	8	0.810934	0.211588	8	0.013245	11	0.00910596
GO_0009649	entrainment of circadian clock	10	0.810742	0.211639	8	0.013245	11	0.00910596
GO_0000301	retrograde transport, vesicle recycling within Golgi	16	0.810562	0.211682	8	0.013245	11	0.00910596
GO_0090484	drug transporter activity	19	0.810455	0.211721	8	0.013245	11	0.00910596
GO_0002694	regulation of leukocyte activation	331	0.803997	0.211766	86	0.142384	155	0.128311
GO_0070852	cell body fiber	4	0.809906	0.211873	8	0.013245	11	0.00910596
GO_0032720	negative regulation of tumor necrosis factor production	28	0.808275	0.211875	15	0.0248344	23	0.0190397
GO_0030424	axon	286	0.803672	0.211956	96	0.15894	173	0.143212
GO_0045893	positive regulation of transcription, DNA-dependent	1030	0.796745	0.213558	195	0.322848	364	0.301324
GO_1901681	sulfur compound binding	179	0.79733	0.213644	112	0.18543	204	0.168874
GO_0008276	protein methyltransferase activity	67	0.798807	0.214025	30	0.0496689	50	0.0413907
GO_0006820	anion transport	373	0.794397	0.21457	93	0.153974	168	0.139073
GO_0048193	Golgi vesicle transport	173	0.793349	0.214996	74	0.122517	132	0.109271
GO_0031252	cell leading edge	258	0.790408	0.215411	170	0.281457	316	0.261589
GO_0014003	oligodendrocyte development	32	0.793138	0.216232	15	0.0248344	23	0.0190397
GO_0005793	endoplasmic reticulum-Golgi intermediate compartment	61	0.790811	0.216422	29	0.0480133	48	0.0397351
GO_0043566	structure-specific DNA binding	229	0.784962	0.217845	42	0.0695364	72	0.0596027
GO_0010906	regulation of glucose metabolic process	80	0.784146	0.21842	25	0.0413907	41	0.0339404
GO_0051053	negative regulation of DNA metabolic process	63	0.781339	0.219576	16	0.0264901	25	0.0206954
GO_0070372	regulation of ERK1 and ERK2 cascade	114	0.779711	0.219658	29	0.0480133	48	0.0397351
GO_0042108	positive regulation of cytokine biosynthetic process	60	0.780804	0.219731	16	0.0264901	25	0.0206954
GO_0007600	sensory perception	861	0.774621	0.219794	327	0.541391	622	0.514901
GO_0044070	regulation of anion transport	68	0.780158	0.21992	16	0.0264901	25	0.0206954
GO_0032680	regulation of tumor necrosis factor production	70	0.778548	0.219971	26	0.0430464	43	0.035596
GO_0048520	positive regulation of behavior	90	0.779216	0.220046	20	0.0331126	32	0.0264901
GO_0045620	negative regulation of lymphocyte differentiation	32	0.778818	0.220548	12	0.0198676	18	0.0149007
GO_0071383	cellular response to steroid hormone stimulus	95	0.778688	0.220587	12	0.0198676	18	0.0149007
GO_0031056	regulation of histone modification	64	0.774999	0.221188	21	0.0347682	34	0.0281457
GO_0030934	anchoring collagen	10	0.773863	0.221526	21	0.0347682	34	0.0281457
GO_0048709	oligodendrocyte differentiation	50	0.771252	0.222148	26	0.0430464	43	0.035596
GO_0044451	nucleoplasm part	822	0.765855	0.222624	202	0.334437	378	0.312914
GO_0004725	protein tyrosine phosphatase activity	103	0.7679	0.222839	43	0.0711921	74	0.0612583
GO_0035335	peptidyl-tyrosine dephosphorylation	103	0.7679	0.222839	43	0.0711921	74	0.0612583
GO_0030162	regulation of proteolysis	154	0.763414	0.224386	27	0.044702	45	0.0372517
GO_0005089	Rho guanyl-nucleotide exchange factor activity	75	0.759942	0.224556	124	0.205298	228	0.188742
GO_0030506	ankyrin binding	19	0.75896	0.224909	103	0.17053	188	0.155629
GO_0046546	development of primary male sexual characteristics	117	0.760068	0.225629	21	0.0347682	34	0.0281457
GO_0046661	male sex differentiation	125	0.760068	0.225629	21	0.0347682	34	0.0281457
GO_0042887	amide transmembrane transporter activity	14	0.758777	0.226643	9	0.0149007	13	0.0107616
GO_0023014	signal transduction by phosphorylation	68	0.75684	0.226714	17	0.0281457	27	0.022351
GO_0015079	potassium ion transmembrane transporter activity	126	0.754527	0.227187	22	0.0364238	36	0.0298013
GO_0071804	cellular potassium ion transport	127	0.754527	0.227187	22	0.0364238	36	0.0298013
GO_0071805	potassium ion transmembrane transport	127	0.754527	0.227187	22	0.0364238	36	0.0298013
GO_0034185	apolipoprotein binding	16	0.754035	0.22744	24	0.0397351	39	0.0322848
GO_0019865	immunoglobulin binding	19	0.755589	0.227598	9	0.0149007	13	0.0107616
GO_0009595	detection of biotic stimulus	26	0.75373	0.227641	17	0.0281457	27	0.022351
GO_0046849	bone remodeling	35	0.756144	0.227659	6	0.00993378	8	0.00662252
GO_0002688	regulation of leukocyte chemotaxis	60	0.753434	0.227728	17	0.0281457	27	0.022351
GO_0051983	regulation of chromosome segregation	24	0.755863	0.227741	6	0.00993378	8	0.00662252
GO_0045666	positive regulation of neuron differentiation	66	0.754987	0.227772	9	0.0149007	13	0.0107616
GO_0008556	potassium-transporting ATPase activity	11	0.754975	0.227779	9	0.0149007	13	0.0107616
GO_0060603	mammary gland duct morphogenesis	33	0.754164	0.227812	12	0.0198676	18	0.0149007
GO_0021798	forebrain dorsal/ventral pattern formation	5	0.755278	0.227915	6	0.00993378	8	0.00662252
GO_0021861	forebrain radial glial cell differentiation	4	0.755278	0.227915	6	0.00993378	8	0.00662252
GO_0060019	radial glial cell differentiation	6	0.755278	0.227915	6	0.00993378	8	0.00662252
GO_0060363	cranial suture morphogenesis	10	0.755278	0.227915	6	0.00993378	8	0.00662252
GO_0060364	frontal suture morphogenesis	5	0.755278	0.227915	6	0.00993378	8	0.00662252
GO_0060592	mammary gland formation	8	0.755278	0.227915	6	0.00993378	8	0.00662252
GO_0070231	T cell apoptotic process	7	0.755278	0.227915	6	0.00993378	8	0.00662252
GO_0043154	negative regulation of cysteine-type endopeptidase activity involved in apoptotic process	63	0.75444	0.227932	9	0.0149007	13	0.0107616
GO_0030194	positive regulation of blood coagulation	18	0.755026	0.227996	6	0.00993378	8	0.00662252
GO_0051917	regulation of fibrinolysis	14	0.755026	0.227996	6	0.00993378	8	0.00662252
GO_0051918	negative regulation of fibrinolysis	10	0.755026	0.227996	6	0.00993378	8	0.00662252
GO_1900048	positive regulation of hemostasis	18	0.755026	0.227996	6	0.00993378	8	0.00662252
GO_0032451	demethylase activity	21	0.75442	0.228176	6	0.00993378	8	0.00662252
GO_0005324	long-chain fatty acid transporter activity	5	0.754195	0.228243	6	0.00993378	8	0.00662252
GO_0052031	modulation by symbiont of host defense response	7	0.75416	0.22825	6	0.00993378	8	0.00662252
GO_0052255	modulation by organism of defense response of other organism involved in symbiotic interaction	7	0.75416	0.22825	6	0.00993378	8	0.00662252
GO_0052509	positive regulation by symbiont of host defense response	7	0.75416	0.22825	6	0.00993378	8	0.00662252
GO_0052510	positive regulation by organism of defense response of other organism involved in symbiotic interaction	7	0.75416	0.22825	6	0.00993378	8	0.00662252
GO_0052552	modulation by organism of immune response of other organism involved in symbiotic interaction	5	0.75416	0.22825	6	0.00993378	8	0.00662252
GO_0052553	modulation by symbiont of host immune response	5	0.75416	0.22825	6	0.00993378	8	0.00662252
GO_0052555	positive regulation by organism of immune response of other organism involved in symbiotic interaction	5	0.75416	0.22825	6	0.00993378	8	0.00662252
GO_0052556	positive regulation by symbiont of host immune response	5	0.75416	0.22825	6	0.00993378	8	0.00662252
GO_0052564	response to immune response of other organism involved in symbiotic interaction	8	0.75416	0.22825	6	0.00993378	8	0.00662252
GO_0052572	response to host immune response	8	0.75416	0.22825	6	0.00993378	8	0.00662252
GO_0035690	cellular response to drug	28	0.754022	0.228295	6	0.00993378	8	0.00662252
GO_0030676	Rac guanyl-nucleotide exchange factor activity	8	0.753937	0.22832	6	0.00993378	8	0.00662252
GO_2000779	regulation of double-strand break repair	19	0.753737	0.228376	6	0.00993378	8	0.00662252
GO_0022408	negative regulation of cell-cell adhesion	29	0.753552	0.22843	6	0.00993378	8	0.00662252
GO_0004004	ATP-dependent RNA helicase activity	21	0.753524	0.228434	6	0.00993378	8	0.00662252
GO_0008186	RNA-dependent ATPase activity	22	0.753524	0.228434	6	0.00993378	8	0.00662252
GO_0000460	maturation of 5.8S rRNA	12	0.751727	0.228532	12	0.0198676	18	0.0149007
GO_0048699	generation of neurons	1072	0.743175	0.229096	529	0.875828	1017	0.841887
GO_0031532	actin cytoskeleton reorganization	37	0.747271	0.229778	13	0.0215232	20	0.0165563
GO_0040008	regulation of growth	528	0.741916	0.229959	119	0.19702	219	0.181291
GO_0050818	regulation of coagulation	65	0.744858	0.230501	13	0.0215232	20	0.0165563
GO_0044264	cellular polysaccharide metabolic process	64	0.743942	0.230693	16	0.0264901	25	0.0206954
GO_0016458	gene silencing	73	0.736338	0.232404	29	0.0480133	49	0.0405629
GO_0016810	hydrolase activity, acting on carbon-nitrogen (but not peptide) bonds	116	0.73583	0.232743	23	0.0380795	38	0.0314569
GO_0007127	meiosis I	78	0.733247	0.233068	43	0.0711921	75	0.0620861
GO_0031334	positive regulation of protein complex assembly	96	0.733707	0.233221	29	0.0480133	49	0.0405629
GO_0006290	pyrimidine dimer repair	7	0.729795	0.233327	3	0.00496689	3	0.00248344
GO_0021537	telencephalon development	165	0.730991	0.233414	86	0.142384	156	0.129139
GO_0042625	ATPase activity, coupled to transmembrane movement of ions	65	0.731883	0.233724	34	0.0562914	58	0.0480133
GO_0016071	mRNA metabolic process	606	0.7299	0.233792	92	0.152318	167	0.138245
GO_0031225	anchored to membrane	145	0.72987	0.233959	58	0.0960265	103	0.0852649
GO_0022027	interkinetic nuclear migration	7	0.730223	0.234635	18	0.0298013	29	0.0240066
GO_0045213	neurotransmitter receptor metabolic process	4	0.729886	0.234739	18	0.0298013	29	0.0240066
GO_0042826	histone deacetylase binding	65	0.729603	0.234822	18	0.0298013	29	0.0240066
GO_0048610	cellular process involved in reproduction	455	0.721187	0.236266	121	0.200331	223	0.184603
GO_0005774	vacuolar membrane	185	0.718257	0.237634	44	0.0728477	77	0.0637417
GO_0060041	retina development in camera-type eye	105	0.716207	0.23826	50	0.0827815	88	0.0728477
GO_0006643	membrane lipid metabolic process	161	0.718358	0.23828	18	0.0298013	29	0.0240066
GO_0042221	response to chemical stimulus	3194	0.712652	0.238355	834	1.38079	1618	1.3394
GO_0006921	cellular component disassembly involved in execution phase of apoptosis	74	0.715447	0.238473	45	0.0745033	79	0.0653974
GO_0097194	execution phase of apoptosis	75	0.715447	0.238473	45	0.0745033	79	0.0653974
GO_0007187	G-protein coupled receptor signaling pathway, coupled to cyclic nucleotide second messenger	150	0.716203	0.238938	18	0.0298013	29	0.0240066
GO_0001726	ruffle	126	0.712126	0.239445	52	0.0860927	92	0.0761589
GO_0001047	core promoter binding	50	0.714781	0.239532	14	0.0231788	22	0.0182119
GO_0032838	cell projection cytoplasm	24	0.714023	0.239609	18	0.0298013	29	0.0240066
GO_0018023	peptidyl-lysine trimethylation	10	0.714388	0.239649	14	0.0231788	22	0.0182119
GO_0080182	histone H3-K4 trimethylation	5	0.714388	0.239649	14	0.0231788	22	0.0182119
GO_0032993	protein-DNA complex	111	0.714032	0.239761	14	0.0231788	22	0.0182119
GO_0003008	system process	1957	0.707822	0.239924	657	1.08775	1270	1.05133
GO_0009743	response to carbohydrate stimulus	135	0.709587	0.240041	64	0.10596	115	0.0951987
GO_0022010	central nervous system myelination	14	0.713757	0.240102	10	0.0165563	15	0.0124172
GO_0032291	axon ensheathment in central nervous system	14	0.713757	0.240102	10	0.0165563	15	0.0124172
GO_0045927	positive regulation of growth	150	0.709615	0.240488	31	0.0513245	53	0.0438742
GO_0051168	nuclear export	94	0.710847	0.240489	19	0.0314569	31	0.0256623
GO_0060441	epithelial tube branching involved in lung morphogenesis	21	0.711506	0.240523	14	0.0231788	22	0.0182119
GO_1901379	regulation of potassium ion transmembrane transport	10	0.711152	0.240908	10	0.0165563	15	0.0124172
GO_0050921	positive regulation of chemotaxis	78	0.708901	0.241089	19	0.0314569	31	0.0256623
GO_0004180	carboxypeptidase activity	40	0.708864	0.241099	19	0.0314569	31	0.0256623
GO_0046636	negative regulation of alpha-beta T cell activation	18	0.710067	0.241243	10	0.0165563	15	0.0124172
GO_0046639	negative regulation of alpha-beta T cell differentiation	11	0.710067	0.241243	10	0.0165563	15	0.0124172
GO_0016504	peptidase activator activity	35	0.709645	0.241372	10	0.0165563	15	0.0124172
GO_0043497	regulation of protein heterodimerization activity	6	0.709597	0.241387	10	0.0165563	15	0.0124172
GO_0032760	positive regulation of tumor necrosis factor production	33	0.707917	0.241388	19	0.0314569	31	0.0256623
GO_0006635	fatty acid beta-oxidation	45	0.709432	0.241437	10	0.0165563	15	0.0124172
GO_0005876	spindle microtubule	43	0.709126	0.241524	10	0.0165563	15	0.0124172
GO_0020037	heme binding	130	0.704096	0.242143	37	0.0612583	64	0.0529801
GO_0051249	regulation of lymphocyte activation	291	0.701963	0.242326	75	0.124172	136	0.112583
GO_0045600	positive regulation of fat cell differentiation	27	0.706462	0.242783	4	0.00662252	5	0.00413907
GO_0005681	spliceosomal complex	148	0.702601	0.24289	28	0.0463576	47	0.0389073
GO_0046209	nitric oxide metabolic process	26	0.704557	0.243381	4	0.00662252	5	0.00413907
GO_0010543	regulation of platelet activation	22	0.704553	0.243381	4	0.00662252	5	0.00413907
GO_0048048	embryonic eye morphogenesis	30	0.70414	0.243511	4	0.00662252	5	0.00413907
GO_0035358	regulation of peroxisome proliferator activated receptor signaling pathway	6	0.703986	0.243557	4	0.00662252	5	0.00413907
GO_0090207	regulation of triglyceride metabolic process	23	0.703662	0.243659	4	0.00662252	5	0.00413907
GO_0061299	retina vasculature morphogenesis in camera-type eye	5	0.703599	0.243673	4	0.00662252	5	0.00413907
GO_2000278	regulation of DNA biosynthetic process	15	0.703453	0.243724	4	0.00662252	5	0.00413907
GO_0051241	negative regulation of multicellular organismal process	358	0.69719	0.243762	86	0.142384	157	0.129967
GO_0030514	negative regulation of BMP signaling pathway	33	0.703263	0.243776	4	0.00662252	5	0.00413907
GO_0005868	cytoplasmic dynein complex	13	0.703051	0.243849	4	0.00662252	5	0.00413907
GO_0043129	surfactant homeostasis	11	0.703016	0.243857	4	0.00662252	5	0.00413907
GO_0048875	chemical homeostasis within a tissue	11	0.703016	0.243857	4	0.00662252	5	0.00413907
GO_0060397	JAK-STAT cascade involved in growth hormone signaling pathway	24	0.702682	0.243963	4	0.00662252	5	0.00413907
GO_0048643	positive regulation of skeletal muscle tissue development	10	0.702479	0.244014	4	0.00662252	5	0.00413907
GO_0004653	polypeptide N-acetylgalactosaminyltransferase activity	20	0.702481	0.244018	4	0.00662252	5	0.00413907
GO_0035814	negative regulation of renal sodium excretion	5	0.702451	0.244031	4	0.00662252	5	0.00413907
GO_0003009	skeletal muscle contraction	18	0.702367	0.244058	4	0.00662252	5	0.00413907
GO_0006825	copper ion transport	15	0.702334	0.244067	4	0.00662252	5	0.00413907
GO_0050873	brown fat cell differentiation	27	0.702331	0.24407	4	0.00662252	5	0.00413907
GO_0032715	negative regulation of interleukin-6 production	16	0.702262	0.244074	4	0.00662252	5	0.00413907
GO_0050709	negative regulation of protein secretion	38	0.702271	0.244088	4	0.00662252	5	0.00413907
GO_0010745	negative regulation of macrophage derived foam cell differentiation	13	0.702229	0.244092	4	0.00662252	5	0.00413907
GO_0042401	cellular biogenic amine biosynthetic process	18	0.70208	0.244145	4	0.00662252	5	0.00413907
GO_0044253	positive regulation of multicellular organismal metabolic process	25	0.70198	0.244172	4	0.00662252	5	0.00413907
GO_0016712	oxidoreductase activity, acting on paired donors, with incorporation or reduction of molecular oxygen, reduced flavin or flavoprotein as one donor, and incorporation of one atom of oxygen	26	0.701923	0.244189	4	0.00662252	5	0.00413907
GO_0070330	aromatase activity	22	0.701923	0.244189	4	0.00662252	5	0.00413907
GO_0044548	S100 protein binding	8	0.701897	0.244194	4	0.00662252	5	0.00413907
GO_0006612	protein targeting to membrane	144	0.695864	0.245154	19	0.0314569	31	0.0256623
GO_0045944	positive regulation of transcription from RNA polymerase II promoter	723	0.689368	0.246043	139	0.230132	259	0.214404
GO_0006073	cellular glucan metabolic process	47	0.69341	0.246158	14	0.0231788	22	0.0182119
GO_0044042	glucan metabolic process	47	0.69341	0.246158	14	0.0231788	22	0.0182119
GO_0005088	Ras guanyl-nucleotide exchange factor activity	111	0.688283	0.246407	146	0.241722	272	0.225166
GO_0032886	regulation of microtubule-based process	95	0.687235	0.246888	79	0.130795	144	0.119205
GO_1901654	response to ketone	90	0.689414	0.247071	20	0.0331126	33	0.0273179
GO_0046685	response to arsenic-containing substance	21	0.689164	0.247936	7	0.0115894	10	0.00827815
GO_0008227	G-protein coupled amine receptor activity	41	0.688411	0.248168	7	0.0115894	10	0.00827815
GO_0061041	regulation of wound healing	78	0.686551	0.248182	15	0.0248344	24	0.0198676
GO_0017112	Rab guanyl-nucleotide exchange factor activity	23	0.685636	0.248473	15	0.0248344	24	0.0198676
GO_0045740	positive regulation of DNA replication	48	0.687268	0.248528	7	0.0115894	10	0.00827815
GO_0009953	dorsal/ventral pattern formation	88	0.684354	0.248556	25	0.0413907	42	0.0347682
GO_0032982	myosin filament	18	0.682725	0.24861	48	0.0794702	85	0.0703642
GO_0071286	cellular response to magnesium ion	4	0.686869	0.248653	7	0.0115894	10	0.00827815
GO_0006413	translational initiation	139	0.686881	0.248656	7	0.0115894	10	0.00827815
GO_0042908	xenobiotic transport	6	0.686843	0.248666	7	0.0115894	10	0.00827815
GO_0031279	regulation of cyclase activity	63	0.686604	0.24874	7	0.0115894	10	0.00827815
GO_0051339	regulation of lyase activity	66	0.686604	0.24874	7	0.0115894	10	0.00827815
GO_0045638	negative regulation of myeloid cell differentiation	60	0.686279	0.248835	7	0.0115894	10	0.00827815
GO_0046626	regulation of insulin receptor signaling pathway	30	0.686112	0.248892	7	0.0115894	10	0.00827815
GO_0010225	response to UV-C	9	0.68602	0.248923	7	0.0115894	10	0.00827815
GO_0045343	regulation of MHC class I biosynthetic process	6	0.685877	0.248967	7	0.0115894	10	0.00827815
GO_0050433	regulation of catecholamine secretion	30	0.685745	0.248996	7	0.0115894	10	0.00827815
GO_0003724	RNA helicase activity	28	0.685721	0.249005	7	0.0115894	10	0.00827815
GO_0048478	replication fork protection	4	0.685612	0.249048	7	0.0115894	10	0.00827815
GO_0050982	detection of mechanical stimulus	24	0.681572	0.249234	32	0.0529801	55	0.0455298
GO_0030863	cortical cytoskeleton	58	0.680059	0.249256	67	0.110927	121	0.100166
GO_0001654	eye development	271	0.678283	0.249682	90	0.149007	165	0.136589
GO_0030018	Z disc	76	0.67289	0.251072	196	0.324503	370	0.306291
GO_0030529	ribonucleoprotein complex	564	0.672662	0.251458	90	0.149007	165	0.136589
GO_0031528	microvillus membrane	16	0.673791	0.251494	41	0.0678808	72	0.0596027
GO_0070374	positive regulation of ERK1 and ERK2 cascade	88	0.675002	0.251616	20	0.0331126	33	0.0273179
GO_0006397	mRNA processing	401	0.670727	0.252229	74	0.122517	134	0.110927
GO_0042733	embryonic digit morphogenesis	45	0.672596	0.252296	21	0.0347682	35	0.0289735
GO_0051254	positive regulation of RNA metabolic process	1080	0.6684	0.252539	196	0.324503	370	0.306291
GO_0030195	negative regulation of blood coagulation	36	0.672933	0.252687	11	0.0182119	17	0.0140728
GO_0050819	negative regulation of coagulation	39	0.672933	0.252687	11	0.0182119	17	0.0140728
GO_1900047	negative regulation of hemostasis	36	0.672933	0.252687	11	0.0182119	17	0.0140728
GO_0070286	axonemal dynein complex assembly	6	0.67205	0.252968	11	0.0182119	17	0.0140728
GO_0043032	positive regulation of macrophage activation	10	0.672037	0.252969	11	0.0182119	17	0.0140728
GO_0033261	regulation of S phase	32	0.671844	0.253034	11	0.0182119	17	0.0140728
GO_0044325	ion channel binding	42	0.669637	0.253151	26	0.0430464	44	0.0364238
GO_0007257	activation of JUN kinase activity	36	0.671021	0.25329	11	0.0182119	17	0.0140728
GO_0030688	preribosome, small subunit precursor	4	0.670926	0.253319	11	0.0182119	17	0.0140728
GO_0000966	RNA 5'-end processing	4	0.670905	0.253326	11	0.0182119	17	0.0140728
GO_0009306	protein secretion	54	0.665088	0.254863	16	0.0264901	26	0.0215232
GO_0010565	regulation of cellular ketone metabolic process	168	0.663959	0.255152	20	0.0331126	33	0.0273179
GO_0006338	chromatin remodeling	98	0.660687	0.255729	35	0.057947	61	0.0504967
GO_0050728	negative regulation of inflammatory response	71	0.661993	0.255846	16	0.0264901	26	0.0215232
GO_0030307	positive regulation of cell growth	92	0.660839	0.256217	16	0.0264901	26	0.0215232
GO_0050777	negative regulation of immune response	53	0.660508	0.25632	16	0.0264901	26	0.0215232
GO_0006935	chemotaxis	552	0.655172	0.256698	266	0.440397	506	0.418874
GO_0042330	taxis	552	0.655172	0.256698	266	0.440397	506	0.418874
GO_0048037	cofactor binding	261	0.656354	0.256868	53	0.0877483	95	0.0786424
GO_0008013	beta-catenin binding	63	0.657493	0.256968	27	0.044702	46	0.0380795
GO_0044454	nuclear chromosome part	251	0.654641	0.257473	58	0.0960265	104	0.0860927
GO_0030055	cell-substrate junction	141	0.652904	0.257539	167	0.27649	314	0.259934
GO_0043142	single-stranded DNA-dependent ATPase activity	5	0.653209	0.258404	22	0.0364238	37	0.0306291
GO_0031513	nonmotile primary cilium	78	0.651231	0.25863	44	0.0728477	78	0.0645695
GO_0043394	proteoglycan binding	19	0.646961	0.260521	21	0.0347682	35	0.0289735
GO_0035869	ciliary transition zone	16	0.648108	0.260836	7	0.0115894	10	0.00827815
GO_0036038	TCTN-B9D complex	12	0.648108	0.260836	7	0.0115894	10	0.00827815
GO_0035020	regulation of Rac protein signal transduction	24	0.645279	0.261225	16	0.0264901	26	0.0215232
GO_0016278	lysine N-methyltransferase activity	44	0.643492	0.261357	29	0.0480133	50	0.0413907
GO_0016279	protein-lysine N-methyltransferase activity	44	0.643492	0.261357	29	0.0480133	50	0.0413907
GO_0018022	peptidyl-lysine methylation	47	0.643492	0.261357	29	0.0480133	50	0.0413907
GO_0007224	smoothened signaling pathway	46	0.643184	0.261658	22	0.0364238	37	0.0306291
GO_0050851	antigen receptor-mediated signaling pathway	108	0.641848	0.262226	17	0.0281457	28	0.0231788
GO_0045815	positive regulation of gene expression, epigenetic	15	0.641344	0.262389	17	0.0281457	28	0.0231788
GO_0048096	chromatin-mediated maintenance of transcription	7	0.641344	0.262389	17	0.0281457	28	0.0231788
GO_0021545	cranial nerve development	43	0.639705	0.262918	17	0.0281457	28	0.0231788
GO_0044665	MLL1/2 complex	27	0.639955	0.263095	12	0.0198676	19	0.0157285
GO_0071339	MLL1 complex	27	0.639955	0.263095	12	0.0198676	19	0.0157285
GO_0019395	fatty acid oxidation	63	0.639959	0.263096	12	0.0198676	19	0.0157285
GO_0034440	lipid oxidation	64	0.639959	0.263096	12	0.0198676	19	0.0157285
GO_0072210	metanephric nephron development	31	0.63812	0.263209	23	0.0380795	39	0.0322848
GO_0023021	termination of signal transduction	42	0.639382	0.263282	12	0.0198676	19	0.0157285
GO_0038032	termination of G-protein coupled receptor signaling pathway	39	0.639382	0.263282	12	0.0198676	19	0.0157285
GO_0043030	regulation of macrophage activation	21	0.639217	0.26333	12	0.0198676	19	0.0157285
GO_0060601	lateral sprouting from an epithelium	8	0.638695	0.263487	12	0.0198676	19	0.0157285
GO_0042157	lipoprotein metabolic process	94	0.633976	0.263817	91	0.150662	168	0.139073
GO_0010470	regulation of gastrulation	29	0.63533	0.26488	8	0.013245	12	0.00993378
GO_0048665	neuron fate specification	25	0.635127	0.264944	8	0.013245	12	0.00993378
GO_0015248	sterol transporter activity	14	0.631604	0.265006	38	0.0629139	67	0.0554636
GO_0014888	striated muscle adaptation	12	0.634433	0.265158	8	0.013245	12	0.00993378
GO_0043501	skeletal muscle adaptation	7	0.634433	0.265158	8	0.013245	12	0.00993378
GO_0016594	glycine binding	13	0.634126	0.265271	8	0.013245	12	0.00993378
GO_0046782	regulation of viral transcription	69	0.633666	0.265418	8	0.013245	12	0.00993378
GO_0005922	connexon complex	21	0.633537	0.265459	8	0.013245	12	0.00993378
GO_0009891	positive regulation of biosynthetic process	1309	0.622204	0.267369	246	0.407285	469	0.388245
GO_0006475	internal protein amino acid acetylation	100	0.620223	0.269175	18	0.0298013	30	0.0248344
GO_0010656	negative regulation of muscle cell apoptotic process	15	0.620173	0.269541	12	0.0198676	19	0.0157285
GO_0022402	cell cycle process	879	0.61529	0.269627	311	0.514901	596	0.493378
GO_0019866	organelle inner membrane	386	0.615721	0.270093	48	0.0794702	86	0.0711921
GO_0001653	peptide receptor activity	118	0.617843	0.270294	12	0.0198676	19	0.0157285
GO_0008528	G-protein coupled peptide receptor activity	117	0.617843	0.270294	12	0.0198676	19	0.0157285
GO_0008757	S-adenosylmethionine-dependent methyltransferase activity	103	0.614423	0.270767	31	0.0513245	54	0.044702
GO_0045214	sarcomere organization	19	0.612124	0.270991	75	0.124172	138	0.114238
GO_0002495	antigen processing and presentation of peptide antigen via MHC class II	94	0.613726	0.271138	24	0.0397351	41	0.0339404
GO_0002504	antigen processing and presentation of peptide or polysaccharide antigen via MHC class II	94	0.613726	0.271138	24	0.0397351	41	0.0339404
GO_0007409	axonogenesis	466	0.608731	0.271824	243	0.402318	463	0.383278
GO_0004936	alpha-adrenergic receptor activity	6	0.613693	0.272183	5	0.00827815	7	0.0057947
GO_0008156	negative regulation of DNA replication	38	0.611637	0.272212	13	0.0215232	21	0.0173841
GO_0046637	regulation of alpha-beta T cell differentiation	41	0.611359	0.272301	13	0.0215232	21	0.0173841
GO_0000271	polysaccharide biosynthetic process	33	0.613214	0.272341	5	0.00827815	7	0.0057947
GO_0033692	cellular polysaccharide biosynthetic process	32	0.613214	0.272341	5	0.00827815	7	0.0057947
GO_0071867	response to monoamine stimulus	10	0.612364	0.272623	5	0.00827815	7	0.0057947
GO_0071868	cellular response to monoamine stimulus	10	0.612364	0.272623	5	0.00827815	7	0.0057947
GO_0071869	response to catecholamine stimulus	10	0.612364	0.272623	5	0.00827815	7	0.0057947
GO_0071870	cellular response to catecholamine stimulus	10	0.612364	0.272623	5	0.00827815	7	0.0057947
GO_0001516	prostaglandin biosynthetic process	16	0.612287	0.272645	5	0.00827815	7	0.0057947
GO_0046457	prostanoid biosynthetic process	16	0.612287	0.272645	5	0.00827815	7	0.0057947
GO_0050892	intestinal absorption	17	0.611891	0.272775	5	0.00827815	7	0.0057947
GO_0006081	cellular aldehyde metabolic process	40	0.611838	0.272796	5	0.00827815	7	0.0057947
GO_0050684	regulation of mRNA processing	45	0.611711	0.272838	5	0.00827815	7	0.0057947
GO_0032728	positive regulation of interferon-beta production	22	0.611688	0.272841	5	0.00827815	7	0.0057947
GO_0043088	regulation of Cdc42 GTPase activity	17	0.611475	0.272915	5	0.00827815	7	0.0057947
GO_0060638	mesenchymal-epithelial cell signaling	9	0.611405	0.272938	5	0.00827815	7	0.0057947
GO_0035162	embryonic hemopoiesis	24	0.611386	0.272941	5	0.00827815	7	0.0057947
GO_0032700	negative regulation of interleukin-17 production	8	0.611219	0.272997	5	0.00827815	7	0.0057947
GO_0045761	regulation of adenylate cyclase activity	53	0.61101	0.273064	5	0.00827815	7	0.0057947
GO_0015850	organic hydroxy compound transport	69	0.606538	0.273066	50	0.0827815	90	0.0745033
GO_0006972	hyperosmotic response	18	0.610766	0.273133	5	0.00827815	7	0.0057947
GO_0000808	origin recognition complex	9	0.610724	0.273156	5	0.00827815	7	0.0057947
GO_0005664	nuclear origin of replication recognition complex	9	0.610724	0.273156	5	0.00827815	7	0.0057947
GO_0015669	gas transport	20	0.61063	0.273184	5	0.00827815	7	0.0057947
GO_0005891	voltage-gated calcium channel complex	34	0.602659	0.27488	19	0.0314569	32	0.0264901
GO_0050905	neuromuscular process	75	0.601275	0.275019	33	0.0546358	58	0.0480133
GO_0006778	porphyrin-containing compound metabolic process	38	0.598624	0.276013	26	0.0430464	45	0.0372517
GO_0000077	DNA damage checkpoint	132	0.59835	0.276079	32	0.0529801	56	0.0463576
GO_0009896	positive regulation of catabolic process	137	0.59476	0.277387	25	0.0413907	43	0.035596
GO_0033268	node of Ranvier	14	0.595534	0.277556	13	0.0215232	21	0.0173841
GO_0030864	cortical actin cytoskeleton	36	0.591812	0.277844	63	0.104305	115	0.0951987
GO_0042445	hormone metabolic process	142	0.59217	0.278014	40	0.0662252	71	0.0587748
GO_0002521	leukocyte differentiation	217	0.591666	0.278025	44	0.0728477	79	0.0653974
GO_0061180	mammary gland epithelium development	58	0.59401	0.27806	13	0.0215232	21	0.0173841
GO_0043584	nose development	15	0.593781	0.278334	9	0.0149007	14	0.0115894
GO_0032420	stereocilium	23	0.589782	0.278388	78	0.129139	144	0.119205
GO_0032421	stereocilium bundle	27	0.589782	0.278388	78	0.129139	144	0.119205
GO_0002573	myeloid leukocyte differentiation	72	0.593394	0.278466	9	0.0149007	14	0.0115894
GO_0097367	carbohydrate derivative binding	197	0.58932	0.278488	123	0.203642	230	0.190397
GO_0051384	response to glucocorticoid stimulus	138	0.59097	0.278582	26	0.0430464	45	0.0372517
GO_0048730	epidermis morphogenesis	35	0.592786	0.27866	9	0.0149007	14	0.0115894
GO_0006305	DNA alkylation	36	0.592208	0.278857	9	0.0149007	14	0.0115894
GO_0006306	DNA methylation	36	0.592208	0.278857	9	0.0149007	14	0.0115894
GO_0042752	regulation of circadian rhythm	40	0.592097	0.278893	9	0.0149007	14	0.0115894
GO_0032092	positive regulation of protein binding	44	0.589897	0.278938	26	0.0430464	45	0.0372517
GO_0000987	core promoter proximal region sequence-specific DNA binding	43	0.591481	0.279092	9	0.0149007	14	0.0115894
GO_0001159	core promoter proximal region DNA binding	44	0.591481	0.279092	9	0.0149007	14	0.0115894
GO_0043473	pigmentation	84	0.589243	0.279094	27	0.044702	47	0.0389073
GO_0006301	postreplication repair	16	0.591145	0.279199	9	0.0149007	14	0.0115894
GO_0015662	ATPase activity, coupled to transmembrane movement of ions, phosphorylative mechanism	50	0.588623	0.279262	33	0.0546358	58	0.0480133
GO_0044092	negative regulation of molecular function	842	0.584821	0.279824	206	0.34106	392	0.324503
GO_0033145	positive regulation of intracellular steroid hormone receptor signaling pathway	10	0.588199	0.27987	14	0.0231788	23	0.0190397
GO_0033148	positive regulation of intracellular estrogen receptor signaling pathway	9	0.588199	0.27987	14	0.0231788	23	0.0190397
GO_0006839	mitochondrial transport	109	0.586909	0.2803	14	0.0231788	23	0.0190397
GO_0018205	peptidyl-lysine modification	158	0.583649	0.280685	45	0.0745033	81	0.067053
GO_0060425	lung morphogenesis	36	0.585329	0.280816	14	0.0231788	23	0.0190397
GO_0060122	inner ear receptor stereocilium organization	13	0.582655	0.280989	53	0.0877483	96	0.0794702
GO_0005200	structural constituent of cytoskeleton	77	0.579726	0.282021	52	0.0860927	94	0.0778146
GO_0015918	sterol transport	43	0.577886	0.282662	44	0.0728477	79	0.0653974
GO_0030301	cholesterol transport	43	0.577886	0.282662	44	0.0728477	79	0.0653974
GO_0034660	ncRNA metabolic process	300	0.574907	0.283444	77	0.127483	142	0.11755
GO_0006275	regulation of DNA replication	99	0.571372	0.285215	21	0.0347682	36	0.0298013
GO_0005544	calcium-dependent phospholipid binding	28	0.570369	0.285551	21	0.0347682	36	0.0298013
GO_0045580	regulation of T cell differentiation	81	0.570332	0.285566	21	0.0347682	36	0.0298013
GO_0001840	neural plate development	10	0.571005	0.28566	14	0.0231788	23	0.0190397
GO_0018024	histone-lysine N-methyltransferase activity	39	0.569486	0.285708	28	0.0463576	49	0.0405629
GO_0042054	histone methyltransferase activity	48	0.569486	0.285708	28	0.0463576	49	0.0405629
GO_0050770	regulation of axonogenesis	103	0.566544	0.286449	46	0.0761589	83	0.0687086
GO_0001892	embryonic placenta development	76	0.56609	0.287204	15	0.0248344	25	0.0206954
GO_0016311	dephosphorylation	268	0.560559	0.288364	67	0.110927	123	0.101821
GO_0048638	regulation of developmental growth	110	0.560236	0.288681	37	0.0612583	66	0.0546358
GO_0005654	nucleoplasm	1482	0.558186	0.288692	404	0.668874	781	0.646523
GO_0005887	integral to plasma membrane	1218	0.557002	0.289102	400	0.662252	773	0.639901
GO_0010632	regulation of epithelial cell migration	23	0.5594	0.289725	10	0.0165563	16	0.013245
GO_0017146	N-methyl-D-aspartate selective glutamate receptor complex	8	0.55852	0.290024	10	0.0165563	16	0.013245
GO_0008033	tRNA processing	85	0.557417	0.290061	20	0.0331126	34	0.0281457
GO_0002281	macrophage activation involved in immune response	11	0.558362	0.290075	10	0.0165563	16	0.013245
GO_0007597	blood coagulation, intrinsic pathway	18	0.558195	0.29013	10	0.0165563	16	0.013245
GO_0072378	blood coagulation, fibrin clot formation	21	0.558195	0.29013	10	0.0165563	16	0.013245
GO_0002920	regulation of humoral immune response	32	0.558021	0.290189	10	0.0165563	16	0.013245
GO_0050912	detection of chemical stimulus involved in sensory perception of taste	24	0.557978	0.290206	10	0.0165563	16	0.013245
GO_0046470	phosphatidylcholine metabolic process	62	0.556327	0.290255	22	0.0364238	38	0.0314569
GO_0045581	negative regulation of T cell differentiation	23	0.5578	0.290267	10	0.0165563	16	0.013245
GO_0021532	neural tube patterning	32	0.557799	0.290267	10	0.0165563	16	0.013245
GO_0002690	positive regulation of leukocyte chemotaxis	52	0.55767	0.290311	10	0.0165563	16	0.013245
GO_0051261	protein depolymerization	10	0.557467	0.290379	10	0.0165563	16	0.013245
GO_0032481	positive regulation of type I interferon production	36	0.557296	0.290433	10	0.0165563	16	0.013245
GO_0032371	regulation of sterol transport	32	0.557128	0.290489	10	0.0165563	16	0.013245
GO_0032374	regulation of cholesterol transport	32	0.557128	0.290489	10	0.0165563	16	0.013245
GO_0022403	cell cycle phase	738	0.550463	0.291421	255	0.422185	489	0.404801
GO_0008543	fibroblast growth factor receptor signaling pathway	121	0.5505	0.292519	15	0.0248344	25	0.0206954
GO_0034637	cellular carbohydrate biosynthetic process	41	0.550282	0.293137	6	0.00993378	9	0.00745033
GO_0009581	detection of external stimulus	100	0.545722	0.293372	71	0.11755	131	0.108444
GO_0043383	negative T cell selection	13	0.549586	0.293374	6	0.00993378	9	0.00745033
GO_0045060	negative thymic T cell selection	12	0.549586	0.293374	6	0.00993378	9	0.00745033
GO_0051536	iron-sulfur cluster binding	61	0.547234	0.293378	22	0.0364238	38	0.0314569
GO_0051540	metal cluster binding	61	0.547234	0.293378	22	0.0364238	38	0.0314569
GO_0048714	positive regulation of oligodendrocyte differentiation	10	0.549548	0.29339	6	0.00993378	9	0.00745033
GO_2000543	positive regulation of gastrulation	8	0.549548	0.29339	6	0.00993378	9	0.00745033
GO_0021871	forebrain regionalization	20	0.549357	0.293451	6	0.00993378	9	0.00745033
GO_0070227	lymphocyte apoptotic process	11	0.549349	0.293457	6	0.00993378	9	0.00745033
GO_0071887	leukocyte apoptotic process	13	0.549349	0.293457	6	0.00993378	9	0.00745033
GO_0050820	positive regulation of coagulation	20	0.549226	0.2935	6	0.00993378	9	0.00745033
GO_0004857	enzyme inhibitor activity	317	0.544889	0.29353	101	0.167218	189	0.156457
GO_0004526	ribonuclease P activity	10	0.549102	0.293543	6	0.00993378	9	0.00745033
GO_0004549	tRNA-specific ribonuclease activity	12	0.549102	0.293543	6	0.00993378	9	0.00745033
GO_0005655	nucleolar ribonuclease P complex	7	0.549102	0.293543	6	0.00993378	9	0.00745033
GO_0030677	ribonuclease P complex	7	0.549102	0.293543	6	0.00993378	9	0.00745033
GO_0030681	multimeric ribonuclease P complex	7	0.549102	0.293543	6	0.00993378	9	0.00745033
GO_0032332	positive regulation of chondrocyte differentiation	17	0.548767	0.293654	6	0.00993378	9	0.00745033
GO_0055094	response to lipoprotein particle stimulus	13	0.548733	0.293667	6	0.00993378	9	0.00745033
GO_0046888	negative regulation of hormone secretion	47	0.548702	0.293672	6	0.00993378	9	0.00745033
GO_0010717	regulation of epithelial to mesenchymal transition	39	0.548636	0.2937	6	0.00993378	9	0.00745033
GO_0000959	mitochondrial RNA metabolic process	17	0.548548	0.293731	6	0.00993378	9	0.00745033
GO_0034067	protein localization to Golgi apparatus	19	0.548488	0.293745	6	0.00993378	9	0.00745033
GO_0007032	endosome organization	25	0.548458	0.29376	6	0.00993378	9	0.00745033
GO_0043548	phosphatidylinositol 3-kinase binding	19	0.548428	0.293772	6	0.00993378	9	0.00745033
GO_0043487	regulation of RNA stability	40	0.548387	0.293785	6	0.00993378	9	0.00745033
GO_0052173	response to defenses of other organism involved in symbiotic interaction	11	0.548341	0.293797	6	0.00993378	9	0.00745033
GO_0052200	response to host defenses	11	0.548341	0.293797	6	0.00993378	9	0.00745033
GO_0075136	response to host	11	0.548341	0.293797	6	0.00993378	9	0.00745033
GO_0046906	tetrapyrrole binding	139	0.544797	0.293821	49	0.0811258	89	0.0736755
GO_0045668	negative regulation of osteoblast differentiation	35	0.548275	0.293823	6	0.00993378	9	0.00745033
GO_0032489	regulation of Cdc42 protein signal transduction	21	0.54825	0.293831	6	0.00993378	9	0.00745033
GO_0045345	positive regulation of MHC class I biosynthetic process	4	0.548215	0.293844	6	0.00993378	9	0.00745033
GO_0003995	acyl-CoA dehydrogenase activity	15	0.548153	0.293864	6	0.00993378	9	0.00745033
GO_0016811	hydrolase activity, acting on carbon-nitrogen (but not peptide) bonds, in linear amides	57	0.54806	0.293892	6	0.00993378	9	0.00745033
GO_0043237	laminin-1 binding	7	0.547996	0.293917	6	0.00993378	9	0.00745033
GO_0008656	cysteine-type endopeptidase activator activity involved in apoptotic process	20	0.547898	0.293949	6	0.00993378	9	0.00745033
GO_0016505	apoptotic protease activator activity	23	0.547898	0.293949	6	0.00993378	9	0.00745033
GO_0048009	insulin-like growth factor receptor signaling pathway	14	0.547876	0.293953	6	0.00993378	9	0.00745033
GO_0007099	centriole replication	7	0.547731	0.294004	6	0.00993378	9	0.00745033
GO_0019825	oxygen binding	37	0.547678	0.294023	6	0.00993378	9	0.00745033
GO_0035089	establishment of apical/basal cell polarity	7	0.547619	0.294041	6	0.00993378	9	0.00745033
GO_0007623	circadian rhythm	72	0.545407	0.294153	16	0.0264901	27	0.022351
GO_0006479	protein methylation	89	0.543771	0.294399	30	0.0496689	53	0.0438742
GO_0008213	protein alkylation	89	0.543771	0.294399	30	0.0496689	53	0.0438742
GO_0006949	syncytium formation	19	0.54307	0.29473	23	0.0380795	40	0.0331126
GO_0031023	microtubule organizing center organization	54	0.54222	0.294928	30	0.0496689	53	0.0438742
GO_0004713	protein tyrosine kinase activity	147	0.539211	0.295381	112	0.18543	211	0.174669
GO_0030030	cell projection organization	783	0.537898	0.295583	534	0.884106	1038	0.859271
GO_0007049	cell cycle	1151	0.536706	0.296042	380	0.629139	735	0.608444
GO_0051298	centrosome duplication	18	0.537495	0.296987	15	0.0248344	25	0.0206954
GO_0004872	receptor activity	1540	0.531994	0.297627	453	0.75	879	0.727649
GO_0048736	appendage development	140	0.530847	0.298432	77	0.127483	143	0.118377
GO_0060173	limb development	140	0.530847	0.298432	77	0.127483	143	0.118377
GO_0001948	glycoprotein binding	63	0.531042	0.29871	38	0.0629139	68	0.0562914
GO_0035315	hair cell differentiation	6	0.529195	0.299283	33	0.0546358	59	0.0488411
GO_0006525	arginine metabolic process	14	0.53322	0.29929	3	0.00496689	4	0.00331126
GO_0006271	DNA strand elongation involved in DNA replication	34	0.533217	0.299292	3	0.00496689	4	0.00331126
GO_0022616	DNA strand elongation	36	0.533217	0.299292	3	0.00496689	4	0.00331126
GO_0043089	positive regulation of Cdc42 GTPase activity	9	0.532971	0.299375	3	0.00496689	4	0.00331126
GO_0030826	regulation of cGMP biosynthetic process	18	0.532946	0.299386	3	0.00496689	4	0.00331126
GO_0090208	positive regulation of triglyceride metabolic process	16	0.532803	0.299434	3	0.00496689	4	0.00331126
GO_0000394	RNA splicing, via endonucleolytic cleavage and ligation	6	0.532748	0.299451	3	0.00496689	4	0.00331126
GO_0006388	tRNA splicing, via endonucleolytic cleavage and ligation	6	0.532748	0.299451	3	0.00496689	4	0.00331126
GO_0060291	long-term synaptic potentiation	16	0.532656	0.299484	3	0.00496689	4	0.00331126
GO_2000095	regulation of Wnt receptor signaling pathway, planar cell polarity pathway	10	0.532612	0.2995	3	0.00496689	4	0.00331126
GO_0030149	sphingolipid catabolic process	20	0.532587	0.299505	3	0.00496689	4	0.00331126
GO_0046466	membrane lipid catabolic process	21	0.532587	0.299505	3	0.00496689	4	0.00331126
GO_0046514	ceramide catabolic process	17	0.532587	0.299505	3	0.00496689	4	0.00331126
GO_0070741	response to interleukin-6	20	0.532561	0.299517	3	0.00496689	4	0.00331126
GO_0071354	cellular response to interleukin-6	14	0.532561	0.299517	3	0.00496689	4	0.00331126
GO_0031226	intrinsic to plasma membrane	1262	0.526649	0.299517	447	0.740066	867	0.717715
GO_0007008	outer mitochondrial membrane organization	4	0.532461	0.299552	3	0.00496689	4	0.00331126
GO_0045040	protein import into mitochondrial outer membrane	4	0.532461	0.299552	3	0.00496689	4	0.00331126
GO_0034199	activation of protein kinase A activity	16	0.532446	0.299557	3	0.00496689	4	0.00331126
GO_1901678	iron coordination entity transport	11	0.532432	0.299562	3	0.00496689	4	0.00331126
GO_0004767	sphingomyelin phosphodiesterase activity	7	0.532398	0.299574	3	0.00496689	4	0.00331126
GO_0060706	cell differentiation involved in embryonic placenta development	17	0.532223	0.299631	3	0.00496689	4	0.00331126
GO_0060707	trophoblast giant cell differentiation	9	0.532223	0.299631	3	0.00496689	4	0.00331126
GO_0008009	chemokine activity	47	0.532137	0.299663	3	0.00496689	4	0.00331126
GO_0042379	chemokine receptor binding	56	0.532137	0.299663	3	0.00496689	4	0.00331126
GO_0006595	polyamine metabolic process	20	0.532077	0.299678	3	0.00496689	4	0.00331126
GO_0045628	regulation of T-helper 2 cell differentiation	9	0.532077	0.299679	3	0.00496689	4	0.00331126
GO_0045630	positive regulation of T-helper 2 cell differentiation	6	0.532077	0.299679	3	0.00496689	4	0.00331126
GO_0043500	muscle adaptation	19	0.529872	0.299683	11	0.0182119	18	0.0149007
GO_0032891	negative regulation of organic acid transport	16	0.532053	0.299692	3	0.00496689	4	0.00331126
GO_0042891	antibiotic transport	4	0.532048	0.299694	3	0.00496689	4	0.00331126
GO_0006547	histidine metabolic process	7	0.532005	0.299699	3	0.00496689	4	0.00331126
GO_0006548	histidine catabolic process	5	0.532005	0.299699	3	0.00496689	4	0.00331126
GO_0009075	histidine family amino acid metabolic process	7	0.532005	0.299699	3	0.00496689	4	0.00331126
GO_0009077	histidine family amino acid catabolic process	5	0.532005	0.299699	3	0.00496689	4	0.00331126
GO_0052803	imidazole-containing compound metabolic process	8	0.532005	0.299699	3	0.00496689	4	0.00331126
GO_0052805	imidazole-containing compound catabolic process	5	0.532005	0.299699	3	0.00496689	4	0.00331126
GO_0045671	negative regulation of osteoclast differentiation	18	0.531965	0.299721	3	0.00496689	4	0.00331126
GO_0004689	phosphorylase kinase activity	5	0.531923	0.299733	3	0.00496689	4	0.00331126
GO_0005964	phosphorylase kinase complex	5	0.531923	0.299733	3	0.00496689	4	0.00331126
GO_0090231	regulation of spindle checkpoint	8	0.531857	0.299754	3	0.00496689	4	0.00331126
GO_0033158	regulation of protein import into nucleus, translocation	17	0.53185	0.299755	3	0.00496689	4	0.00331126
GO_0016894	endonuclease activity, active with either ribo- or deoxyribonucleic acids and producing 3'-phosphomonoesters	22	0.531814	0.299766	3	0.00496689	4	0.00331126
GO_0048087	positive regulation of developmental pigmentation	8	0.531824	0.299769	3	0.00496689	4	0.00331126
GO_0006063	uronic acid metabolic process	12	0.531799	0.299775	3	0.00496689	4	0.00331126
GO_0019585	glucuronate metabolic process	12	0.531799	0.299775	3	0.00496689	4	0.00331126
GO_0051026	chiasma assembly	5	0.531762	0.299787	3	0.00496689	4	0.00331126
GO_0010559	regulation of glycoprotein biosynthetic process	29	0.531757	0.299792	3	0.00496689	4	0.00331126
GO_0045545	syndecan binding	4	0.531734	0.299799	3	0.00496689	4	0.00331126
GO_0030859	polarized epithelial cell differentiation	6	0.531703	0.299802	3	0.00496689	4	0.00331126
GO_0045198	establishment of epithelial cell apical/basal polarity	4	0.531703	0.299802	3	0.00496689	4	0.00331126
GO_0030326	embryonic limb morphogenesis	109	0.527487	0.299807	42	0.0695364	76	0.0629139
GO_0035113	embryonic appendage morphogenesis	109	0.527487	0.299807	42	0.0695364	76	0.0629139
GO_0051085	chaperone mediated protein folding requiring cofactor	11	0.531684	0.299814	3	0.00496689	4	0.00331126
GO_0017108	5'-flap endonuclease activity	5	0.531673	0.299819	3	0.00496689	4	0.00331126
GO_0046640	regulation of alpha-beta T cell proliferation	20	0.531656	0.299823	3	0.00496689	4	0.00331126
GO_0046641	positive regulation of alpha-beta T cell proliferation	15	0.531656	0.299823	3	0.00496689	4	0.00331126
GO_0008271	secondary active sulfate transmembrane transporter activity	10	0.531606	0.299841	3	0.00496689	4	0.00331126
GO_0002029	desensitization of G-protein coupled receptor protein signaling pathway	15	0.531594	0.299845	3	0.00496689	4	0.00331126
GO_0022401	negative adaptation of signaling pathway	15	0.531594	0.299845	3	0.00496689	4	0.00331126
GO_0023058	adaptation of signaling pathway	17	0.531594	0.299845	3	0.00496689	4	0.00331126
GO_0015485	cholesterol binding	25	0.531547	0.299856	3	0.00496689	4	0.00331126
GO_0005112	Notch binding	12	0.53152	0.299867	3	0.00496689	4	0.00331126
GO_0046329	negative regulation of JNK cascade	20	0.531512	0.299869	3	0.00496689	4	0.00331126
GO_0042308	negative regulation of protein import into nucleus	47	0.531515	0.29987	3	0.00496689	4	0.00331126
GO_0060236	regulation of mitotic spindle organization	5	0.531495	0.299876	3	0.00496689	4	0.00331126
GO_0090224	regulation of spindle organization	7	0.531495	0.299876	3	0.00496689	4	0.00331126
GO_0051782	negative regulation of cell division	8	0.529132	0.299941	11	0.0182119	18	0.0149007
GO_0005921	gap junction	31	0.528974	0.299996	11	0.0182119	18	0.0149007
GO_0042974	retinoic acid receptor binding	45	0.528279	0.300234	11	0.0182119	18	0.0149007
GO_0006282	regulation of DNA repair	50	0.527946	0.300346	11	0.0182119	18	0.0149007
GO_0010948	negative regulation of cell cycle process	102	0.524658	0.301018	30	0.0496689	53	0.0438742
GO_0038023	signaling receptor activity	1337	0.522176	0.301073	315	0.521523	608	0.503311
GO_0001819	positive regulation of cytokine production	196	0.520728	0.302009	55	0.0910596	101	0.0836093
GO_0006302	double-strand break repair	95	0.520196	0.302184	56	0.0927152	103	0.0852649
GO_0060119	inner ear receptor cell development	20	0.519537	0.302477	53	0.0877483	97	0.080298
GO_0008380	RNA splicing	317	0.519901	0.302545	39	0.0645695	70	0.057947
GO_0030098	lymphocyte differentiation	155	0.515652	0.303932	35	0.057947	63	0.0521523
GO_0007603	phototransduction, visible light	11	0.515936	0.30403	25	0.0413907	44	0.0364238
GO_0045667	regulation of osteoblast differentiation	99	0.512739	0.305086	26	0.0430464	46	0.0380795
GO_0022411	cellular component disassembly	236	0.511442	0.305149	71	0.11755	132	0.109271
GO_0042035	regulation of cytokine biosynthetic process	93	0.512493	0.305372	18	0.0298013	31	0.0256623
GO_0007140	male meiosis	33	0.511567	0.305495	26	0.0430464	46	0.0380795
GO_0042472	inner ear morphogenesis	95	0.510588	0.305577	55	0.0910596	101	0.0836093
GO_0000578	embryonic axis specification	34	0.512063	0.305876	11	0.0182119	18	0.0149007
GO_0015108	chloride transmembrane transporter activity	76	0.510821	0.305949	18	0.0298013	31	0.0256623
GO_0060560	developmental growth involved in morphogenesis	83	0.50762	0.306744	35	0.057947	63	0.0521523
GO_0030695	GTPase regulator activity	443	0.504436	0.307306	275	0.455298	530	0.438742
GO_0046914	transition metal ion binding	281	0.504844	0.307479	60	0.0993378	111	0.0918874
GO_0008154	actin polymerization or depolymerization	31	0.50529	0.308102	12	0.0198676	20	0.0165563
GO_0051304	chromosome separation	11	0.504714	0.308302	12	0.0198676	20	0.0165563
GO_0008328	ionotropic glutamate receptor complex	29	0.504503	0.308377	12	0.0198676	20	0.0165563
GO_0015893	drug transport	32	0.504131	0.308506	12	0.0198676	20	0.0165563
GO_0043954	cellular component maintenance	39	0.500907	0.308665	126	0.208609	239	0.197848
GO_0031175	neuron projection development	575	0.500466	0.308705	268	0.443709	516	0.427152
GO_0005097	Rab GTPase activator activity	54	0.503509	0.308721	12	0.0198676	20	0.0165563
GO_0032851	positive regulation of Rab GTPase activity	54	0.503509	0.308721	12	0.0198676	20	0.0165563
GO_2000243	positive regulation of reproductive process	106	0.503501	0.308725	12	0.0198676	20	0.0165563
GO_0016579	protein deubiquitination	61	0.503212	0.308823	12	0.0198676	20	0.0165563
GO_0006857	oligopeptide transport	11	0.502925	0.309252	7	0.0115894	11	0.00910596
GO_0015198	oligopeptide transporter activity	8	0.502925	0.309252	7	0.0115894	11	0.00910596
GO_0035672	oligopeptide transmembrane transport	7	0.502925	0.309252	7	0.0115894	11	0.00910596
GO_0048557	embryonic digestive tract morphogenesis	19	0.50217	0.309517	7	0.0115894	11	0.00910596
GO_0090023	positive regulation of neutrophil chemotaxis	16	0.502048	0.309561	7	0.0115894	11	0.00910596
GO_0006814	sodium ion transport	164	0.498847	0.309605	60	0.0993378	111	0.0918874
GO_0019884	antigen processing and presentation of exogenous antigen	170	0.499582	0.309646	27	0.044702	48	0.0397351
GO_0035914	skeletal muscle cell differentiation	34	0.499537	0.309662	27	0.044702	48	0.0397351
GO_0007442	hindgut morphogenesis	9	0.501748	0.309663	7	0.0115894	11	0.00910596
GO_0021514	ventral spinal cord interneuron differentiation	11	0.501748	0.309663	7	0.0115894	11	0.00910596
GO_0021521	ventral spinal cord interneuron specification	8	0.501748	0.309663	7	0.0115894	11	0.00910596
GO_0060573	cell fate specification involved in pattern specification	8	0.501748	0.309663	7	0.0115894	11	0.00910596
GO_0060579	ventral spinal cord interneuron fate commitment	9	0.501748	0.309663	7	0.0115894	11	0.00910596
GO_0060581	cell fate commitment involved in pattern specification	9	0.501748	0.309663	7	0.0115894	11	0.00910596
GO_0030032	lamellipodium assembly	27	0.501741	0.309665	7	0.0115894	11	0.00910596
GO_0048385	regulation of retinoic acid receptor signaling pathway	38	0.501564	0.309729	7	0.0115894	11	0.00910596
GO_0048387	negative regulation of retinoic acid receptor signaling pathway	33	0.501564	0.309729	7	0.0115894	11	0.00910596
GO_0033865	nucleoside bisphosphate metabolic process	30	0.501535	0.309738	7	0.0115894	11	0.00910596
GO_0033875	ribonucleoside bisphosphate metabolic process	30	0.501535	0.309738	7	0.0115894	11	0.00910596
GO_0034032	purine nucleoside bisphosphate metabolic process	30	0.501535	0.309738	7	0.0115894	11	0.00910596
GO_0005759	mitochondrial matrix	280	0.498575	0.3098	47	0.0778146	86	0.0711921
GO_0015238	drug transmembrane transporter activity	11	0.501223	0.309846	7	0.0115894	11	0.00910596
GO_0002820	negative regulation of adaptive immune response	17	0.501149	0.309868	7	0.0115894	11	0.00910596
GO_0002823	negative regulation of adaptive immune response based on somatic recombination of immune receptors built from immunoglobulin superfamily domains	15	0.501149	0.309868	7	0.0115894	11	0.00910596
GO_0033143	regulation of intracellular steroid hormone receptor signaling pathway	45	0.499243	0.309942	19	0.0314569	33	0.0273179
GO_0031512	motile primary cilium	8	0.500712	0.310021	7	0.0115894	11	0.00910596
GO_0046578	regulation of Ras protein signal transduction	330	0.494913	0.310682	227	0.375828	436	0.360927
GO_0002027	regulation of heart rate	51	0.496649	0.310744	26	0.0430464	46	0.0380795
GO_0042491	auditory receptor cell differentiation	23	0.495311	0.311216	26	0.0430464	46	0.0380795
GO_0017127	cholesterol transporter activity	13	0.493557	0.311626	37	0.0612583	67	0.0554636
GO_0044765	single-organism transport	2517	0.490945	0.311911	748	1.23841	1464	1.21192
GO_0035107	appendage morphogenesis	130	0.489348	0.312901	74	0.122517	138	0.114238
GO_0035108	limb morphogenesis	130	0.489348	0.312901	74	0.122517	138	0.114238
GO_0000976	transcription regulatory region sequence-specific DNA binding	152	0.487487	0.314095	19	0.0314569	33	0.0273179
GO_0043543	protein acylation	129	0.487395	0.314125	19	0.0314569	33	0.0273179
GO_0003018	vascular process in circulatory system	78	0.485979	0.314553	20	0.0331126	35	0.0289735
GO_0031960	response to corticosteroid stimulus	147	0.48517	0.314703	28	0.0463576	50	0.0413907
GO_0015629	actin cytoskeleton	365	0.482673	0.314943	282	0.466887	545	0.451159
GO_0031072	heat shock protein binding	90	0.484503	0.315075	20	0.0331126	35	0.0289735
GO_0090316	positive regulation of intracellular protein transport	93	0.484406	0.315109	20	0.0331126	35	0.0289735
GO_0031593	polyubiquitin binding	29	0.484453	0.31532	13	0.0215232	22	0.0182119
GO_0030545	receptor regulator activity	44	0.483801	0.315321	20	0.0331126	35	0.0289735
GO_0042638	exogen	179	0.481848	0.315831	29	0.0480133	52	0.0430464
GO_0033013	tetrapyrrole metabolic process	47	0.481395	0.31599	29	0.0480133	52	0.0430464
GO_0031644	regulation of neurological system process	218	0.480256	0.3161	77	0.127483	144	0.119205
GO_0042446	hormone biosynthetic process	45	0.481264	0.316147	27	0.044702	48	0.0397351
GO_0034968	histone lysine methylation	48	0.479122	0.316859	28	0.0463576	50	0.0413907
GO_0019222	regulation of metabolic process	5534	0.476861	0.316864	1372	2.27152	2702	2.23676
GO_0008170	N-methyltransferase activity	66	0.477193	0.317497	29	0.0480133	52	0.0430464
GO_0009612	response to mechanical stimulus	133	0.476187	0.317575	64	0.10596	119	0.0985099
GO_0048732	gland development	262	0.472042	0.318855	137	0.226821	261	0.21606
GO_0005319	lipid transporter activity	82	0.471509	0.319122	97	0.160596	183	0.15149
GO_0032388	positive regulation of intracellular transport	100	0.472178	0.319393	21	0.0347682	37	0.0306291
GO_0044459	plasma membrane part	1918	0.46939	0.319567	830	1.37417	1627	1.34685
GO_0072009	nephron epithelium development	40	0.470706	0.319912	21	0.0347682	37	0.0306291
GO_0009566	fertilization	100	0.469088	0.320079	66	0.109271	123	0.101821
GO_0051051	negative regulation of transport	276	0.469201	0.320213	40	0.0662252	73	0.0604305
GO_0031123	RNA 3'-end processing	92	0.469131	0.320333	30	0.0496689	54	0.044702
GO_0051960	regulation of nervous system development	444	0.467233	0.320497	185	0.306291	355	0.293874
GO_0001959	regulation of cytokine-mediated signaling pathway	86	0.468524	0.320548	30	0.0496689	54	0.044702
GO_2000241	regulation of reproductive process	201	0.468378	0.3206	30	0.0496689	54	0.044702
GO_0071013	catalytic step 2 spliceosome	80	0.469272	0.320721	13	0.0215232	22	0.0182119
GO_0043395	heparan sulfate proteoglycan binding	15	0.468403	0.321028	13	0.0215232	22	0.0182119
GO_0000228	nuclear chromosome	293	0.466541	0.321067	62	0.102649	115	0.0951987
GO_0006364	rRNA processing	107	0.466691	0.321104	40	0.0662252	73	0.0604305
GO_0034702	ion channel complex	204	0.46564	0.321331	66	0.109271	123	0.101821
GO_0042310	vasoconstriction	19	0.466643	0.32186	8	0.013245	13	0.0107616
GO_0000165	MAPK cascade	195	0.464161	0.32194	51	0.0844371	94	0.0778146
GO_0030318	melanocyte differentiation	29	0.466349	0.321966	8	0.013245	13	0.0107616
GO_0048066	developmental pigmentation	41	0.466349	0.321966	8	0.013245	13	0.0107616
GO_0050931	pigment cell differentiation	30	0.466349	0.321966	8	0.013245	13	0.0107616
GO_0030170	pyridoxal phosphate binding	55	0.466104	0.322052	8	0.013245	13	0.0107616
GO_0002028	regulation of sodium ion transport	42	0.464649	0.322256	14	0.0231788	24	0.0198676
GO_0097094	craniofacial suture morphogenesis	12	0.465476	0.322277	8	0.013245	13	0.0107616
GO_0086069	bundle of His cell to Purkinje myocyte communication	7	0.465225	0.322365	8	0.013245	13	0.0107616
GO_0008527	taste receptor activity	18	0.465165	0.322387	8	0.013245	13	0.0107616
GO_0030288	outer membrane-bounded periplasmic space	9	0.464924	0.322473	8	0.013245	13	0.0107616
GO_0042597	periplasmic space	9	0.464924	0.322473	8	0.013245	13	0.0107616
GO_0005881	cytoplasmic microtubule	31	0.463953	0.322505	14	0.0231788	24	0.0198676
GO_0048524	positive regulation of viral reproduction	79	0.464566	0.322598	8	0.013245	13	0.0107616
GO_0070628	proteasome binding	8	0.464382	0.322663	8	0.013245	13	0.0107616
GO_0030802	regulation of cyclic nucleotide biosynthetic process	100	0.463494	0.32267	14	0.0231788	24	0.0198676
GO_0030808	regulation of nucleotide biosynthetic process	101	0.463494	0.32267	14	0.0231788	24	0.0198676
GO_1900371	regulation of purine nucleotide biosynthetic process	101	0.463494	0.32267	14	0.0231788	24	0.0198676
GO_0035088	establishment or maintenance of apical/basal cell polarity	20	0.464085	0.322764	8	0.013245	13	0.0107616
GO_0061245	establishment or maintenance of bipolar cell polarity	20	0.464085	0.322764	8	0.013245	13	0.0107616
GO_0033157	regulation of intracellular protein transport	166	0.462056	0.322829	31	0.0513245	56	0.0463576
GO_0006725	cellular aromatic compound metabolic process	4717	0.459292	0.323132	1390	2.30132	2739	2.26738
GO_0002093	auditory receptor cell morphogenesis	8	0.460536	0.323497	22	0.0364238	39	0.0322848
GO_0060088	auditory receptor cell stereocilium organization	7	0.460536	0.323497	22	0.0364238	39	0.0322848
GO_0050803	regulation of synapse structure and activity	53	0.460369	0.323552	22	0.0364238	39	0.0322848
GO_0000768	syncytium formation by plasma membrane fusion	16	0.459634	0.323817	22	0.0364238	39	0.0322848
GO_0007520	myoblast fusion	15	0.459634	0.323817	22	0.0364238	39	0.0322848
GO_0035023	regulation of Rho protein signal transduction	176	0.455827	0.324609	181	0.299669	347	0.287252
GO_0060589	nucleoside-triphosphatase regulator activity	455	0.453929	0.325214	276	0.456954	534	0.442053
GO_0044437	vacuolar part	254	0.453601	0.325592	70	0.115894	131	0.108444
GO_0003013	circulatory system process	254	0.448784	0.327335	71	0.11755	133	0.110099
GO_0019886	antigen processing and presentation of exogenous peptide antigen via MHC class II	92	0.448921	0.327617	23	0.0380795	41	0.0339404
GO_0042471	ear morphogenesis	113	0.446245	0.328317	56	0.0927152	104	0.0860927
GO_0060070	canonical Wnt receptor signaling pathway	83	0.447135	0.328453	15	0.0248344	26	0.0215232
GO_0061178	regulation of insulin secretion involved in cellular response to glucose stimulus	21	0.448269	0.328763	4	0.00662252	6	0.00496689
GO_0050663	cytokine secretion	24	0.448051	0.328842	4	0.00662252	6	0.00496689
GO_0043094	cellular metabolic compound salvage	31	0.448026	0.328844	4	0.00662252	6	0.00496689
GO_0005669	transcription factor TFIID complex	20	0.447841	0.328917	4	0.00662252	6	0.00496689
GO_0005005	transmembrane-ephrin receptor activity	9	0.447762	0.328945	4	0.00662252	6	0.00496689
GO_0006111	regulation of gluconeogenesis	19	0.447647	0.328987	4	0.00662252	6	0.00496689
GO_0033238	regulation of cellular amine metabolic process	76	0.447491	0.329043	4	0.00662252	6	0.00496689
GO_0006349	regulation of gene expression by genetic imprinting	15	0.447374	0.329083	4	0.00662252	6	0.00496689
GO_0019362	pyridine nucleotide metabolic process	49	0.447343	0.329095	4	0.00662252	6	0.00496689
GO_0046496	nicotinamide nucleotide metabolic process	49	0.447343	0.329095	4	0.00662252	6	0.00496689
GO_0010831	positive regulation of myotube differentiation	5	0.447259	0.329126	4	0.00662252	6	0.00496689
GO_0032493	response to bacterial lipoprotein	5	0.447076	0.32919	4	0.00662252	6	0.00496689
GO_0070339	response to bacterial lipopeptide	5	0.447076	0.32919	4	0.00662252	6	0.00496689
GO_0071220	cellular response to bacterial lipoprotein	5	0.447076	0.32919	4	0.00662252	6	0.00496689
GO_0071221	cellular response to bacterial lipopeptide	5	0.447076	0.32919	4	0.00662252	6	0.00496689
GO_0071723	lipopeptide binding	4	0.447076	0.32919	4	0.00662252	6	0.00496689
GO_0030020	extracellular matrix structural constituent conferring tensile strength	6	0.44707	0.329193	4	0.00662252	6	0.00496689
GO_0060396	growth hormone receptor signaling pathway	27	0.446919	0.329247	4	0.00662252	6	0.00496689
GO_0071378	cellular response to growth hormone stimulus	27	0.446919	0.329247	4	0.00662252	6	0.00496689
GO_0004879	ligand-activated sequence-specific DNA binding RNA polymerase II transcription factor activity	48	0.446914	0.329248	4	0.00662252	6	0.00496689
GO_0001510	RNA methylation	31	0.44685	0.329263	4	0.00662252	6	0.00496689
GO_0008173	RNA methyltransferase activity	29	0.44685	0.329263	4	0.00662252	6	0.00496689
GO_0021535	cell migration in hindbrain	10	0.446854	0.329265	4	0.00662252	6	0.00496689
GO_0043462	regulation of ATPase activity	27	0.446847	0.329266	4	0.00662252	6	0.00496689
GO_2001238	positive regulation of extrinsic apoptotic signaling pathway	16	0.446788	0.329292	4	0.00662252	6	0.00496689
GO_0005801	cis-Golgi network	29	0.446661	0.329338	4	0.00662252	6	0.00496689
GO_0035036	sperm-egg recognition	18	0.446638	0.329344	4	0.00662252	6	0.00496689
GO_0042827	platelet dense granule	6	0.446618	0.32935	4	0.00662252	6	0.00496689
GO_0000726	non-recombinational repair	15	0.446623	0.329351	4	0.00662252	6	0.00496689
GO_0042613	MHC class II protein complex	16	0.446554	0.329373	4	0.00662252	6	0.00496689
GO_0044246	regulation of multicellular organismal metabolic process	30	0.44649	0.329396	4	0.00662252	6	0.00496689
GO_0015077	monovalent inorganic cation transmembrane transporter activity	320	0.442886	0.32941	75	0.124172	141	0.116722
GO_0031301	integral to organelle membrane	208	0.442793	0.329735	32	0.0529801	58	0.0480133
GO_0016020	membrane	7826	0.439353	0.330293	2464	4.07947	4875	4.0356
GO_0045619	regulation of lymphocyte differentiation	103	0.439812	0.330863	24	0.0397351	43	0.035596
GO_0016740	transferase activity	1742	0.437171	0.331184	511	0.846027	998	0.826159
GO_0051271	negative regulation of cellular component movement	134	0.436562	0.331787	58	0.0960265	108	0.089404
GO_0007188	adenylate cyclase-modulating G-protein coupled receptor signaling pathway	118	0.436615	0.332262	15	0.0248344	26	0.0215232
GO_0045670	regulation of osteoclast differentiation	43	0.436508	0.33251	9	0.0149007	15	0.0124172
GO_0003283	atrial septum development	14	0.436506	0.332512	9	0.0149007	15	0.0124172
GO_0046548	retinal rod cell development	6	0.43621	0.332619	9	0.0149007	15	0.0124172
GO_0005546	phosphatidylinositol-4,5-bisphosphate binding	29	0.436044	0.332678	9	0.0149007	15	0.0124172
GO_0005095	GTPase inhibitor activity	13	0.43596	0.332708	9	0.0149007	15	0.0124172
GO_0021522	spinal cord motor neuron differentiation	26	0.435951	0.332712	9	0.0149007	15	0.0124172
GO_0048566	embryonic digestive tract development	34	0.435766	0.332778	9	0.0149007	15	0.0124172
GO_0006298	mismatch repair	21	0.435408	0.332907	9	0.0149007	15	0.0124172
GO_0030279	negative regulation of ossification	31	0.435255	0.332961	9	0.0149007	15	0.0124172
GO_0007128	meiotic prophase I	21	0.435219	0.332974	9	0.0149007	15	0.0124172
GO_0021799	cerebral cortex radially oriented cell migration	18	0.434878	0.333095	9	0.0149007	15	0.0124172
GO_0021801	cerebral cortex radial glia guided migration	11	0.434878	0.333095	9	0.0149007	15	0.0124172
GO_0051569	regulation of histone H3-K4 methylation	17	0.432179	0.33378	16	0.0264901	28	0.0231788
GO_0002684	positive regulation of immune system process	542	0.429999	0.333965	133	0.220199	254	0.210265
GO_0050792	regulation of viral reproduction	107	0.430962	0.33422	16	0.0264901	28	0.0231788
GO_0051017	actin filament bundle assembly	35	0.430886	0.334247	16	0.0264901	28	0.0231788
GO_0050769	positive regulation of neurogenesis	121	0.42233	0.336937	50	0.0827815	93	0.0769868
GO_0001936	regulation of endothelial cell proliferation	73	0.422952	0.337148	16	0.0264901	28	0.0231788
GO_0044087	regulation of cellular component biogenesis	343	0.420946	0.337217	163	0.269867	313	0.259106
GO_0010467	gene expression	3395	0.42026	0.337312	683	1.13079	1339	1.10844
GO_0031572	G2/M transition DNA damage checkpoint	31	0.42214	0.337442	16	0.0264901	28	0.0231788
GO_0044344	cellular response to fibroblast growth factor stimulus	136	0.421839	0.33755	16	0.0264901	28	0.0231788
GO_0071774	response to fibroblast growth factor stimulus	136	0.421839	0.33755	16	0.0264901	28	0.0231788
GO_0019838	growth factor binding	105	0.419906	0.33794	36	0.0596027	66	0.0546358
GO_0048806	genitalia development	47	0.418533	0.338677	17	0.0281457	30	0.0248344
GO_0006754	ATP biosynthetic process	52	0.418179	0.338805	17	0.0281457	30	0.0248344
GO_0045664	regulation of neuron differentiation	334	0.416606	0.338821	125	0.206954	239	0.197848
GO_1901700	response to oxygen-containing compound	784	0.413851	0.339712	244	0.403973	473	0.391556
GO_0016339	calcium-dependent cell-cell adhesion	26	0.414469	0.339853	39	0.0645695	72	0.0596027
GO_0032880	regulation of protein localization	365	0.412993	0.340212	102	0.168874	194	0.160596
GO_0016791	phosphatase activity	259	0.412567	0.340467	64	0.10596	120	0.0993378
GO_0003725	double-stranded RNA binding	43	0.413062	0.340763	16	0.0264901	28	0.0231788
GO_0043596	nuclear replication fork	27	0.41317	0.340853	10	0.0165563	17	0.0140728
GO_0010171	body morphogenesis	42	0.412977	0.340924	10	0.0165563	17	0.0140728
GO_0030838	positive regulation of actin filament polymerization	40	0.411671	0.341197	17	0.0281457	30	0.0248344
GO_0009615	response to virus	221	0.410222	0.341236	84	0.139073	159	0.131623
GO_0008066	glutamate receptor activity	26	0.41188	0.341325	10	0.0165563	17	0.0140728
GO_0007178	transmembrane receptor protein serine/threonine kinase signaling pathway	182	0.410743	0.341381	26	0.0430464	47	0.0389073
GO_0005811	lipid particle	42	0.411383	0.341505	10	0.0165563	17	0.0140728
GO_0014731	spectrin-associated cytoskeleton	7	0.410384	0.341511	26	0.0430464	47	0.0389073
GO_0007215	glutamate receptor signaling pathway	35	0.411291	0.341539	10	0.0165563	17	0.0140728
GO_0009434	microtubule-based flagellum	43	0.410236	0.341565	26	0.0430464	47	0.0389073
GO_0030312	external encapsulating structure	16	0.410988	0.341649	10	0.0165563	17	0.0140728
GO_0030313	cell envelope	13	0.410988	0.341649	10	0.0165563	17	0.0140728
GO_0044462	external encapsulating structure part	13	0.410988	0.341649	10	0.0165563	17	0.0140728
GO_0007171	activation of transmembrane receptor protein tyrosine kinase activity	10	0.410954	0.341662	10	0.0165563	17	0.0140728
GO_0016860	intramolecular oxidoreductase activity	44	0.410908	0.341675	10	0.0165563	17	0.0140728
GO_0001527	microfibril	8	0.410841	0.341699	10	0.0165563	17	0.0140728
GO_0043205	fibril	12	0.410841	0.341699	10	0.0165563	17	0.0140728
GO_0006904	vesicle docking involved in exocytosis	26	0.410733	0.341742	10	0.0165563	17	0.0140728
GO_0048278	vesicle docking	28	0.410733	0.341742	10	0.0165563	17	0.0140728
GO_0031233	intrinsic to external side of plasma membrane	22	0.407574	0.342462	28	0.0463576	51	0.0422185
GO_0031362	anchored to external side of plasma membrane	18	0.407574	0.342462	28	0.0463576	51	0.0422185
GO_0047485	protein N-terminus binding	83	0.406751	0.342762	28	0.0463576	51	0.0422185
GO_0001578	microtubule bundle formation	30	0.405636	0.343334	18	0.0298013	32	0.0264901
GO_0015030	Cajal body	47	0.404948	0.343583	18	0.0298013	32	0.0264901
GO_0035257	nuclear hormone receptor binding	135	0.402272	0.344285	41	0.0678808	76	0.0629139
GO_0001750	photoreceptor outer segment	37	0.402299	0.344371	29	0.0480133	53	0.0438742
GO_0042886	amide transport	73	0.402274	0.344537	25	0.0413907	45	0.0372517
GO_0000793	condensed chromosome	171	0.39967	0.345181	55	0.0910596	103	0.0852649
GO_0050878	regulation of body fluid levels	576	0.396828	0.346051	152	0.251656	292	0.241722
GO_0016571	histone methylation	61	0.397214	0.346284	28	0.0463576	51	0.0422185
GO_0021675	nerve development	62	0.39753	0.346324	18	0.0298013	32	0.0264901
GO_0051607	defense response to virus	141	0.395961	0.346639	40	0.0662252	74	0.0612583
GO_0010038	response to metal ion	252	0.394225	0.347153	70	0.115894	132	0.109271
GO_0061337	cardiac conduction	21	0.394838	0.347251	19	0.0314569	34	0.0281457
GO_0086001	regulation of cardiac muscle cell action potential	20	0.394639	0.347324	19	0.0314569	34	0.0281457
GO_0086036	regulation of cardiac muscle cell membrane potential	21	0.394639	0.347324	19	0.0314569	34	0.0281457
GO_0017022	myosin binding	32	0.393077	0.347488	78	0.129139	148	0.122517
GO_0045760	positive regulation of action potential	6	0.394444	0.347993	5	0.00827815	8	0.00662252
GO_0007031	peroxisome organization	32	0.394423	0.348002	5	0.00827815	8	0.00662252
GO_0045822	negative regulation of heart contraction	17	0.394173	0.348093	5	0.00827815	8	0.00662252
GO_0048538	thymus development	33	0.393892	0.348196	5	0.00827815	8	0.00662252
GO_2001222	regulation of neuron migration	4	0.393659	0.348283	5	0.00827815	8	0.00662252
GO_0090196	regulation of chemokine secretion	8	0.393567	0.348312	5	0.00827815	8	0.00662252
GO_0090197	positive regulation of chemokine secretion	7	0.393567	0.348312	5	0.00827815	8	0.00662252
GO_0046677	response to antibiotic	39	0.393352	0.348394	5	0.00827815	8	0.00662252
GO_0042043	neurexin family protein binding	10	0.393299	0.348414	5	0.00827815	8	0.00662252
GO_0060332	positive regulation of response to interferon-gamma	4	0.393062	0.348501	5	0.00827815	8	0.00662252
GO_0060335	positive regulation of interferon-gamma-mediated signaling pathway	4	0.393062	0.348501	5	0.00827815	8	0.00662252
GO_0060340	positive regulation of type I interferon-mediated signaling pathway	4	0.393062	0.348501	5	0.00827815	8	0.00662252
GO_2001235	positive regulation of apoptotic signaling pathway	31	0.393046	0.348506	5	0.00827815	8	0.00662252
GO_0042345	regulation of NF-kappaB import into nucleus	36	0.392902	0.348558	5	0.00827815	8	0.00662252
GO_0042346	positive regulation of NF-kappaB import into nucleus	21	0.392902	0.348558	5	0.00827815	8	0.00662252
GO_0051219	phosphoprotein binding	48	0.392861	0.348573	5	0.00827815	8	0.00662252
GO_0016813	hydrolase activity, acting on carbon-nitrogen (but not peptide) bonds, in linear amidines	12	0.392809	0.348593	5	0.00827815	8	0.00662252
GO_0032317	regulation of Rap GTPase activity	7	0.392714	0.348627	5	0.00827815	8	0.00662252
GO_0032487	regulation of Rap protein signal transduction	7	0.392714	0.348627	5	0.00827815	8	0.00662252
GO_0032854	positive regulation of Rap GTPase activity	5	0.392714	0.348627	5	0.00827815	8	0.00662252
GO_0071318	cellular response to ATP	5	0.392679	0.348635	5	0.00827815	8	0.00662252
GO_0070092	regulation of glucagon secretion	5	0.392623	0.348659	5	0.00827815	8	0.00662252
GO_0035813	regulation of renal sodium excretion	19	0.392561	0.348681	5	0.00827815	8	0.00662252
GO_0019915	lipid storage	21	0.392488	0.348708	5	0.00827815	8	0.00662252
GO_0071548	response to dexamethasone stimulus	13	0.392474	0.348713	5	0.00827815	8	0.00662252
GO_0045596	negative regulation of cell differentiation	433	0.387933	0.349277	175	0.289735	338	0.279801
GO_0030516	regulation of axon extension	42	0.38943	0.349447	11	0.0182119	19	0.0157285
GO_0060759	regulation of response to cytokine stimulus	92	0.388389	0.349475	30	0.0496689	55	0.0455298
GO_0043255	regulation of carbohydrate biosynthetic process	59	0.386257	0.350427	19	0.0314569	34	0.0281457
GO_0043900	regulation of multi-organism process	205	0.385491	0.350448	43	0.0711921	80	0.0662252
GO_0031328	positive regulation of cellular biosynthetic process	1287	0.38239	0.351296	238	0.39404	462	0.38245
GO_0055088	lipid homeostasis	83	0.381577	0.351834	59	0.0976821	111	0.0918874
GO_0072686	mitotic spindle	12	0.381634	0.351921	32	0.0529801	59	0.0488411
GO_0008038	neuron recognition	30	0.377431	0.35365	20	0.0331126	36	0.0298013
GO_0042551	neuron maturation	29	0.377165	0.353748	20	0.0331126	36	0.0298013
GO_1901682	sulfur compound transmembrane transporter activity	25	0.377382	0.35392	11	0.0182119	19	0.0157285
GO_0030218	erythrocyte differentiation	62	0.377291	0.353954	11	0.0182119	19	0.0157285
GO_0034708	methyltransferase complex	62	0.375856	0.35404	33	0.0546358	61	0.0504967
GO_0035097	histone methyltransferase complex	60	0.375856	0.35404	33	0.0546358	61	0.0504967
GO_0033044	regulation of chromosome organization	98	0.375162	0.354439	21	0.0347682	38	0.0314569
GO_0042800	histone methyltransferase activity (H3-K4 specific)	11	0.375146	0.354445	21	0.0347682	38	0.0314569
GO_0051568	histone H3-K4 methylation	18	0.375146	0.354445	21	0.0347682	38	0.0314569
GO_0071222	cellular response to lipopolysaccharide	85	0.375083	0.354469	21	0.0347682	38	0.0314569
GO_0019861	flagellum	66	0.374692	0.354564	30	0.0496689	55	0.0455298
GO_0032984	macromolecular complex disassembly	127	0.374778	0.354583	21	0.0347682	38	0.0314569
GO_0005506	iron ion binding	168	0.374253	0.354635	33	0.0546358	61	0.0504967
GO_0009892	negative regulation of metabolic process	1468	0.373092	0.354737	247	0.40894	480	0.397351
GO_0005777	peroxisome	120	0.37402	0.354861	21	0.0347682	38	0.0314569
GO_0042579	microbody	120	0.37402	0.354861	21	0.0347682	38	0.0314569
GO_0016779	nucleotidyltransferase activity	120	0.37267	0.355108	61	0.100993	115	0.0951987
GO_0051279	regulation of release of sequestered calcium ion into cytosol	36	0.373292	0.355334	12	0.0198676	21	0.0173841
GO_0032313	regulation of Rab GTPase activity	55	0.372259	0.355715	12	0.0198676	21	0.0173841
GO_0032483	regulation of Rab protein signal transduction	55	0.372259	0.355715	12	0.0198676	21	0.0173841
GO_0010638	positive regulation of organelle organization	213	0.370478	0.356005	45	0.0745033	84	0.0695364
GO_0051899	membrane depolarization	67	0.370386	0.356079	33	0.0546358	61	0.0504967
GO_0006909	phagocytosis	66	0.370332	0.3561	33	0.0546358	61	0.0504967
GO_0071702	organic substance transport	1626	0.368169	0.356512	494	0.817881	968	0.801324
GO_0031570	DNA integrity checkpoint	139	0.368986	0.356657	32	0.0529801	59	0.0488411
GO_0002683	negative regulation of immune system process	177	0.367227	0.357147	49	0.0811258	92	0.0761589
GO_0005694	chromosome	639	0.366465	0.357258	157	0.259934	303	0.250828
GO_0002685	regulation of leukocyte migration	85	0.364915	0.358211	22	0.0364238	40	0.0331126
GO_0044085	cellular component biogenesis	1462	0.361295	0.359034	662	1.09603	1302	1.07781
GO_0043268	positive regulation of potassium ion transport	12	0.362908	0.35921	12	0.0198676	21	0.0173841
GO_0060117	auditory receptor cell development	11	0.35978	0.360138	22	0.0364238	40	0.0331126
GO_0065009	regulation of molecular function	2316	0.356898	0.360695	684	1.13245	1346	1.11424
GO_0006378	mRNA polyadenylation	24	0.358656	0.360706	13	0.0215232	23	0.0190397
GO_0043631	RNA polyadenylation	25	0.358656	0.360706	13	0.0215232	23	0.0190397
GO_0050852	T cell receptor signaling pathway	85	0.358225	0.360867	13	0.0215232	23	0.0190397
GO_0050957	equilibrioception	8	0.357682	0.360879	23	0.0380795	42	0.0347682
GO_0006312	mitotic recombination	32	0.358185	0.360881	13	0.0215232	23	0.0190397
GO_0005267	potassium channel activity	111	0.357626	0.361087	13	0.0215232	23	0.0190397
GO_0019217	regulation of fatty acid metabolic process	82	0.356967	0.361334	13	0.0215232	23	0.0190397
GO_0050877	neurological system process	1583	0.355062	0.361402	472	0.781457	926	0.766556
GO_0014823	response to activity	40	0.356581	0.361475	13	0.0215232	23	0.0190397
GO_0034383	low-density lipoprotein particle clearance	10	0.355557	0.361576	35	0.057947	65	0.053808
GO_0045786	negative regulation of cell cycle	255	0.354759	0.361728	70	0.115894	133	0.110099
GO_0016485	protein processing	87	0.354544	0.361914	37	0.0612583	69	0.0571192
GO_0051894	positive regulation of focal adhesion assembly	11	0.355517	0.36218	6	0.00993378	10	0.00827815
GO_0043116	negative regulation of vascular permeability	11	0.355339	0.362246	6	0.00993378	10	0.00827815
GO_0032407	MutSalpha complex binding	9	0.355081	0.362342	6	0.00993378	10	0.00827815
GO_0035845	photoreceptor cell outer segment organization	4	0.355081	0.362342	6	0.00993378	10	0.00827815
GO_1901618	organic hydroxy compound transmembrane transporter activity	17	0.354552	0.362536	6	0.00993378	10	0.00827815
GO_0051205	protein insertion into membrane	13	0.354458	0.362572	6	0.00993378	10	0.00827815
GO_0032661	regulation of interleukin-18 production	4	0.354426	0.36258	6	0.00993378	10	0.00827815
GO_2001239	regulation of extrinsic apoptotic signaling pathway in absence of ligand	5	0.354426	0.362584	6	0.00993378	10	0.00827815
GO_0031058	positive regulation of histone modification	35	0.354397	0.362592	6	0.00993378	10	0.00827815
GO_0090317	negative regulation of intracellular protein transport	61	0.354302	0.362629	6	0.00993378	10	0.00827815
GO_0007631	feeding behavior	80	0.354295	0.362632	6	0.00993378	10	0.00827815
GO_0003151	outflow tract morphogenesis	46	0.354283	0.362636	6	0.00993378	10	0.00827815
GO_0001710	mesodermal cell fate commitment	16	0.354191	0.362668	6	0.00993378	10	0.00827815
GO_0007500	mesodermal cell fate determination	4	0.354191	0.362668	6	0.00993378	10	0.00827815
GO_0048333	mesodermal cell differentiation	19	0.354191	0.362668	6	0.00993378	10	0.00827815
GO_0060795	cell fate commitment involved in formation of primary germ layer	29	0.354191	0.362668	6	0.00993378	10	0.00827815
GO_0006892	post-Golgi vesicle-mediated transport	71	0.35205	0.362894	35	0.057947	65	0.053808
GO_0043525	positive regulation of neuron apoptotic process	41	0.351727	0.363115	23	0.0380795	42	0.0347682
GO_1901216	positive regulation of neuron death	42	0.351727	0.363115	23	0.0380795	42	0.0347682
GO_0034381	plasma lipoprotein particle clearance	21	0.35085	0.363321	36	0.0596027	67	0.0554636
GO_0008015	blood circulation	253	0.349893	0.363562	70	0.115894	133	0.110099
GO_0032103	positive regulation of response to external stimulus	154	0.349932	0.363644	37	0.0612583	69	0.0571192
GO_0032994	protein-lipid complex	38	0.349398	0.363811	50	0.0827815	94	0.0778146
GO_0034358	plasma lipoprotein particle	37	0.349398	0.363811	50	0.0827815	94	0.0778146
GO_0008091	spectrin	9	0.348897	0.363963	53	0.0877483	100	0.0827815
GO_0016070	RNA metabolic process	3179	0.346633	0.364565	645	1.06788	1268	1.04967
GO_0051969	regulation of transmission of nerve impulse	205	0.346396	0.364868	71	0.11755	135	0.111755
GO_0006942	regulation of striated muscle contraction	51	0.346263	0.365133	24	0.0397351	44	0.0364238
GO_0032271	regulation of protein polymerization	108	0.345081	0.365304	94	0.155629	180	0.149007
GO_0005539	glycosaminoglycan binding	176	0.342652	0.36619	117	0.193709	225	0.186258
GO_0007369	gastrulation	121	0.34312	0.366277	25	0.0413907	46	0.0380795
GO_0030799	regulation of cyclic nucleotide metabolic process	106	0.343376	0.366358	14	0.0231788	25	0.0206954
GO_0070296	sarcoplasmic reticulum calcium ion transport	7	0.343253	0.366402	14	0.0231788	25	0.0206954
GO_0000132	establishment of mitotic spindle orientation	14	0.342742	0.366593	14	0.0231788	25	0.0206954
GO_0040001	establishment of mitotic spindle localization	16	0.342742	0.366593	14	0.0231788	25	0.0206954
GO_0004674	protein serine/threonine kinase activity	439	0.3396	0.367271	207	0.342715	402	0.332782
GO_0016881	acid-amino acid ligase activity	299	0.338508	0.367843	56	0.0927152	106	0.0877483
GO_0005623	cell	14682	0.334833	0.36892	4711	7.79967	9366	7.75331
GO_0044464	cell part	14681	0.334833	0.36892	4711	7.79967	9366	7.75331
GO_0043254	regulation of protein complex assembly	192	0.335161	0.369011	101	0.167218	194	0.160596
GO_0014902	myotube differentiation	27	0.335256	0.369208	26	0.0430464	48	0.0397351
GO_0002478	antigen processing and presentation of exogenous peptide antigen	168	0.335183	0.369235	26	0.0430464	48	0.0397351
GO_0007264	small GTPase mediated signal transduction	417	0.333759	0.369475	186	0.307947	361	0.298841
GO_0016705	oxidoreductase activity, acting on paired donors, with incorporation or reduction of molecular oxygen	164	0.332913	0.370025	39	0.0645695	73	0.0604305
GO_0000049	tRNA binding	32	0.334269	0.370145	6	0.00993378	10	0.00827815
GO_0031663	lipopolysaccharide-mediated signaling pathway	29	0.331599	0.370732	15	0.0248344	27	0.022351
GO_0016072	rRNA metabolic process	113	0.330859	0.370781	40	0.0662252	75	0.0620861
GO_0008105	asymmetric protein localization	17	0.330445	0.371026	26	0.0430464	48	0.0397351
GO_0050662	coenzyme binding	185	0.329236	0.371385	41	0.0678808	77	0.0637417
GO_0006200	ATP catabolic process	360	0.328055	0.371539	477	0.789735	937	0.775662
GO_0016887	ATPase activity	357	0.328055	0.371539	477	0.789735	937	0.775662
GO_0048667	cell morphogenesis involved in neuron differentiation	494	0.326156	0.372304	266	0.440397	519	0.429636
GO_0005581	collagen	89	0.32633	0.372375	80	0.13245	153	0.126656
GO_0016592	mediator complex	33	0.327598	0.372484	7	0.0115894	12	0.00993378
GO_0005791	rough endoplasmic reticulum	47	0.326533	0.372716	14	0.0231788	25	0.0206954
GO_0001938	positive regulation of endothelial cell proliferation	52	0.326908	0.372746	7	0.0115894	12	0.00993378
GO_0031645	negative regulation of neurological system process	44	0.326512	0.372895	7	0.0115894	12	0.00993378
GO_0043325	phosphatidylinositol-3,4-bisphosphate binding	13	0.326428	0.372926	7	0.0115894	12	0.00993378
GO_0016500	protein-hormone receptor activity	11	0.32621	0.373007	7	0.0115894	12	0.00993378
GO_0019933	cAMP-mediated signaling	18	0.326157	0.373028	7	0.0115894	12	0.00993378
GO_0019935	cyclic-nucleotide-mediated signaling	22	0.326157	0.373028	7	0.0115894	12	0.00993378
GO_0071985	multivesicular body sorting pathway	4	0.326139	0.373034	7	0.0115894	12	0.00993378
GO_0021513	spinal cord dorsal/ventral patterning	13	0.325917	0.373117	7	0.0115894	12	0.00993378
GO_0051668	localization within membrane	21	0.325883	0.37313	7	0.0115894	12	0.00993378
GO_0051702	interaction with symbiont	30	0.325799	0.373162	7	0.0115894	12	0.00993378
GO_0042834	peptidoglycan binding	8	0.325584	0.373238	7	0.0115894	12	0.00993378
GO_0032689	negative regulation of interferon-gamma production	26	0.325271	0.373357	7	0.0115894	12	0.00993378
GO_0046658	anchored to plasma membrane	32	0.324049	0.373395	28	0.0463576	52	0.0430464
GO_0032012	regulation of ARF protein signal transduction	48	0.324114	0.373567	15	0.0248344	27	0.022351
GO_0007602	phototransduction	37	0.321251	0.37446	28	0.0463576	52	0.0430464
GO_0019228	regulation of action potential in neuron	89	0.320954	0.374573	28	0.0463576	52	0.0430464
GO_0031060	regulation of histone methylation	23	0.320764	0.374774	16	0.0264901	29	0.0240066
GO_0009582	detection of abiotic stimulus	83	0.319003	0.375177	61	0.100993	116	0.0960265
GO_0016569	covalent chromatin modification	257	0.317508	0.375722	64	0.10596	122	0.100993
GO_0016570	histone modification	254	0.317508	0.375722	64	0.10596	122	0.100993
GO_0051592	response to calcium ion	92	0.316611	0.376246	27	0.044702	50	0.0413907
GO_0033267	axon part	133	0.316203	0.376312	42	0.0695364	79	0.0653974
GO_0019205	nucleobase-containing compound kinase activity	49	0.313338	0.377597	16	0.0264901	29	0.0240066
GO_0071495	cellular response to endogenous stimulus	721	0.311422	0.377926	170	0.281457	330	0.273179
GO_0019897	extrinsic to plasma membrane	81	0.310753	0.378424	29	0.0480133	54	0.044702
GO_0010833	telomere maintenance via telomere lengthening	35	0.310692	0.37855	17	0.0281457	31	0.0256623
GO_0003697	single-stranded DNA binding	64	0.310583	0.378591	17	0.0281457	31	0.0256623
GO_0022407	regulation of cell-cell adhesion	74	0.310049	0.37869	29	0.0480133	54	0.044702
GO_0009142	nucleoside triphosphate biosynthetic process	72	0.31031	0.378694	17	0.0281457	31	0.0256623
GO_0009145	purine nucleoside triphosphate biosynthetic process	64	0.31031	0.378694	17	0.0281457	31	0.0256623
GO_0009201	ribonucleoside triphosphate biosynthetic process	68	0.31031	0.378694	17	0.0281457	31	0.0256623
GO_0009206	purine ribonucleoside triphosphate biosynthetic process	63	0.31031	0.378694	17	0.0281457	31	0.0256623
GO_0010604	positive regulation of macromolecule metabolic process	1884	0.309119	0.378732	368	0.609271	722	0.597682
GO_0048812	neuron projection morphogenesis	505	0.308416	0.379029	249	0.412252	486	0.402318
GO_0050808	synapse organization	101	0.308363	0.379187	66	0.109271	126	0.104305
GO_0046982	protein heterodimerization activity	378	0.305735	0.380113	118	0.195364	228	0.188742
GO_0007098	centrosome cycle	28	0.306459	0.380213	16	0.0264901	29	0.0240066
GO_0000323	lytic vacuole	345	0.304244	0.380677	119	0.19702	230	0.190397
GO_0005764	lysosome	345	0.304244	0.380677	119	0.19702	230	0.190397
GO_0006576	cellular biogenic amine metabolic process	125	0.304607	0.380739	30	0.0496689	56	0.0463576
GO_0044106	cellular amine metabolic process	125	0.304607	0.380739	30	0.0496689	56	0.0463576
GO_0030894	replisome	21	0.305076	0.380884	8	0.013245	14	0.0115894
GO_0043601	nuclear replisome	19	0.305076	0.380884	8	0.013245	14	0.0115894
GO_0005840	ribosome	204	0.304391	0.381144	8	0.013245	14	0.0115894
GO_0002523	leukocyte migration involved in inflammatory response	7	0.303781	0.381376	8	0.013245	14	0.0115894
GO_0004970	ionotropic glutamate receptor activity	18	0.303447	0.381502	8	0.013245	14	0.0115894
GO_0005234	extracellular-glutamate-gated ion channel activity	19	0.303447	0.381502	8	0.013245	14	0.0115894
GO_0035235	ionotropic glutamate receptor signaling pathway	22	0.303447	0.381502	8	0.013245	14	0.0115894
GO_0021904	dorsal/ventral neural tube patterning	17	0.303332	0.381545	8	0.013245	14	0.0115894
GO_0070936	protein K48-linked ubiquitination	37	0.30312	0.381626	8	0.013245	14	0.0115894
GO_0030297	transmembrane receptor protein tyrosine kinase activator activity	4	0.303119	0.381626	8	0.013245	14	0.0115894
GO_0051353	positive regulation of oxidoreductase activity	32	0.303076	0.381638	8	0.013245	14	0.0115894
GO_0035608	protein deglutamylation	4	0.302935	0.381694	8	0.013245	14	0.0115894
GO_0000712	resolution of meiotic recombination intermediates	8	0.302931	0.381696	8	0.013245	14	0.0115894
GO_0051307	meiotic chromosome separation	8	0.302931	0.381696	8	0.013245	14	0.0115894
GO_0032695	negative regulation of interleukin-12 production	12	0.302714	0.381777	8	0.013245	14	0.0115894
GO_0045120	pronucleus	18	0.302558	0.381835	8	0.013245	14	0.0115894
GO_0006473	protein acetylation	113	0.30116	0.382134	18	0.0298013	33	0.0273179
GO_0005815	microtubule organizing center	488	0.300106	0.382177	314	0.519868	615	0.509106
GO_0005902	microvillus	68	0.299388	0.382523	99	0.163907	191	0.158113
GO_0008305	integrin complex	29	0.299044	0.382992	17	0.0281457	31	0.0256623
GO_0044420	extracellular matrix part	185	0.297604	0.383122	293	0.485099	574	0.475166
GO_0010468	regulation of gene expression	3615	0.296851	0.383368	727	1.20364	1435	1.18791
GO_0043241	protein complex disassembly	106	0.293376	0.385071	19	0.0314569	35	0.0289735
GO_0043624	cellular protein complex disassembly	104	0.293376	0.385071	19	0.0314569	35	0.0289735
GO_0000075	cell cycle checkpoint	236	0.288544	0.38675	53	0.0877483	101	0.0836093
GO_0030278	regulation of ossification	159	0.288253	0.386902	35	0.057947	66	0.0546358
GO_0051495	positive regulation of cytoskeleton organization	105	0.28791	0.387052	34	0.0562914	64	0.0529801
GO_0009897	external side of plasma membrane	203	0.286448	0.387467	101	0.167218	195	0.161424
GO_0060346	bone trabecula formation	8	0.285037	0.388424	9	0.0149007	16	0.013245
GO_0001937	negative regulation of endothelial cell proliferation	24	0.285013	0.388434	9	0.0149007	16	0.013245
GO_0070063	RNA polymerase binding	16	0.28493	0.388465	9	0.0149007	16	0.013245
GO_0042771	intrinsic apoptotic signaling pathway in response to DNA damage by p53 class mediator	25	0.284667	0.388565	9	0.0149007	16	0.013245
GO_0044450	microtubule organizing center part	94	0.283321	0.388672	81	0.134106	156	0.129139
GO_0009190	cyclic nucleotide biosynthetic process	31	0.284227	0.388731	9	0.0149007	16	0.013245
GO_0052652	cyclic purine nucleotide metabolic process	31	0.284227	0.388731	9	0.0149007	16	0.013245
GO_0006354	DNA-dependent transcription, elongation	85	0.284125	0.388767	9	0.0149007	16	0.013245
GO_0000070	mitotic sister chromatid segregation	48	0.283167	0.388986	19	0.0314569	35	0.0289735
GO_0000819	sister chromatid segregation	51	0.283167	0.388986	19	0.0314569	35	0.0289735
GO_0042393	histone binding	105	0.282488	0.389244	19	0.0314569	35	0.0289735
GO_0008016	regulation of heart contraction	118	0.281572	0.389463	35	0.057947	66	0.0546358
GO_0071901	negative regulation of protein serine/threonine kinase activity	102	0.28178	0.389484	20	0.0331126	37	0.0306291
GO_0009059	macromolecule biosynthetic process	3346	0.277703	0.390687	805	1.33278	1591	1.31705
GO_0050807	regulation of synapse organization	47	0.278515	0.390698	21	0.0347682	39	0.0322848
GO_0005041	low-density lipoprotein receptor activity	11	0.277829	0.390961	21	0.0347682	39	0.0322848
GO_0007528	neuromuscular junction development	31	0.276533	0.391367	37	0.0612583	70	0.057947
GO_0005773	vacuole	410	0.27566	0.39157	139	0.230132	270	0.22351
GO_0005543	phospholipid binding	495	0.274075	0.392122	333	0.551324	654	0.541391
GO_0009295	nucleoid	38	0.274581	0.392441	9	0.0149007	16	0.013245
GO_0042645	mitochondrial nucleoid	37	0.274581	0.392441	9	0.0149007	16	0.013245
GO_0005916	fascia adherens	13	0.273593	0.392594	21	0.0347682	39	0.0322848
GO_0008408	3'-5' exonuclease activity	32	0.273999	0.392662	9	0.0149007	16	0.013245
GO_0016192	vesicle-mediated transport	840	0.271426	0.393122	392	0.649007	771	0.638245
GO_0005996	monosaccharide metabolic process	216	0.270552	0.393627	40	0.0662252	76	0.0629139
GO_0061430	bone trabecula morphogenesis	10	0.269753	0.394206	10	0.0165563	18	0.0149007
GO_0035255	ionotropic glutamate receptor binding	15	0.269639	0.39425	10	0.0165563	18	0.0149007
GO_0055117	regulation of cardiac muscle contraction	36	0.269067	0.394311	22	0.0364238	41	0.0339404
GO_0044728	DNA methylation or demethylation	48	0.269435	0.394326	10	0.0165563	18	0.0149007
GO_0045935	positive regulation of nucleobase-containing compound metabolic process	1200	0.268081	0.394439	203	0.336093	397	0.328642
GO_0043197	dendritic spine	160	0.268315	0.394466	59	0.0976821	113	0.0935431
GO_0044309	neuron spine	160	0.268315	0.394466	59	0.0976821	113	0.0935431
GO_0050681	androgen receptor binding	39	0.268675	0.394617	10	0.0165563	18	0.0149007
GO_0006979	response to oxidative stress	269	0.264061	0.396087	61	0.100993	117	0.0968543
GO_0006469	negative regulation of protein kinase activity	167	0.263836	0.396303	23	0.0380795	43	0.035596
GO_0031646	positive regulation of neurological system process	57	0.262116	0.396963	23	0.0380795	43	0.035596
GO_0051427	hormone receptor binding	153	0.260405	0.397513	43	0.0711921	82	0.0678808
GO_0016327	apicolateral plasma membrane	10	0.260254	0.397869	10	0.0165563	18	0.0149007
GO_0032480	negative regulation of type I interferon production	34	0.259961	0.397981	10	0.0165563	18	0.0149007
GO_0014704	intercalated disc	33	0.259176	0.398	42	0.0695364	80	0.0662252
GO_0044291	cell-cell contact zone	35	0.259176	0.398	42	0.0695364	80	0.0662252
GO_0051726	regulation of cell cycle	739	0.256285	0.398987	174	0.288079	340	0.281457
GO_0046165	alcohol biosynthetic process	99	0.256792	0.398996	24	0.0397351	45	0.0372517
GO_0060711	labyrinthine layer development	39	0.256803	0.39913	11	0.0182119	20	0.0165563
GO_0048483	autonomic nervous system development	49	0.256276	0.399331	11	0.0182119	20	0.0165563
GO_0031124	mRNA 3'-end processing	78	0.255586	0.39944	25	0.0413907	47	0.0389073
GO_0002698	negative regulation of immune effector process	54	0.255957	0.399453	11	0.0182119	20	0.0165563
GO_0030814	regulation of cAMP metabolic process	85	0.25593	0.399464	11	0.0182119	20	0.0165563
GO_0030817	regulation of cAMP biosynthetic process	83	0.25593	0.399464	11	0.0182119	20	0.0165563
GO_0007249	I-kappaB kinase/NF-kappaB cascade	53	0.255906	0.399473	11	0.0182119	20	0.0165563
GO_0032655	regulation of interleukin-12 production	43	0.255618	0.399583	11	0.0182119	20	0.0165563
GO_0018107	peptidyl-threonine phosphorylation	32	0.255458	0.399643	11	0.0182119	20	0.0165563
GO_0018210	peptidyl-threonine modification	35	0.255458	0.399643	11	0.0182119	20	0.0165563
GO_0034645	cellular macromolecule biosynthetic process	3295	0.253657	0.399935	773	1.2798	1529	1.26573
GO_0060993	kidney morphogenesis	42	0.254268	0.399945	25	0.0413907	47	0.0389073
GO_0045321	leukocyte activation	338	0.250329	0.401346	71	0.11755	137	0.113411
GO_0015833	peptide transport	64	0.250603	0.401411	23	0.0380795	43	0.035596
GO_0042622	photoreceptor outer segment membrane	8	0.250921	0.401726	3	0.00496689	5	0.00413907
GO_0016413	O-acetyltransferase activity	5	0.250844	0.401757	3	0.00496689	5	0.00413907
GO_0005452	inorganic anion exchanger activity	13	0.250802	0.401772	3	0.00496689	5	0.00413907
GO_0030823	regulation of cGMP metabolic process	22	0.250783	0.40178	3	0.00496689	5	0.00413907
GO_0006684	sphingomyelin metabolic process	13	0.250692	0.401815	3	0.00496689	5	0.00413907
GO_0051246	regulation of protein metabolic process	1476	0.248872	0.401819	287	0.475166	564	0.466887
GO_0071402	cellular response to lipoprotein particle stimulus	5	0.250542	0.401871	3	0.00496689	5	0.00413907
GO_0071404	cellular response to low-density lipoprotein particle stimulus	4	0.250542	0.401871	3	0.00496689	5	0.00413907
GO_0031293	membrane protein intracellular domain proteolysis	14	0.250535	0.401874	3	0.00496689	5	0.00413907
GO_0015691	cadmium ion transport	4	0.250529	0.401877	3	0.00496689	5	0.00413907
GO_0070574	cadmium ion transmembrane transport	4	0.250529	0.401877	3	0.00496689	5	0.00413907
GO_0060174	limb bud formation	11	0.25046	0.401904	3	0.00496689	5	0.00413907
GO_2000050	regulation of non-canonical Wnt receptor signaling pathway	11	0.250453	0.401906	3	0.00496689	5	0.00413907
GO_0060920	cardiac pacemaker cell differentiation	4	0.250445	0.401909	3	0.00496689	5	0.00413907
GO_0031683	G-protein beta/gamma-subunit complex binding	23	0.250429	0.401916	3	0.00496689	5	0.00413907
GO_0001774	microglial cell activation	10	0.250416	0.401919	3	0.00496689	5	0.00413907
GO_0002282	microglial cell activation involved in immune response	5	0.250416	0.401919	3	0.00496689	5	0.00413907
GO_0052033	pathogen-associated molecular pattern dependent induction by symbiont of host innate immune response	4	0.250416	0.401919	3	0.00496689	5	0.00413907
GO_0052166	positive regulation by symbiont of host innate immune response	4	0.250416	0.401919	3	0.00496689	5	0.00413907
GO_0052167	modulation by symbiont of host innate immune response	4	0.250416	0.401919	3	0.00496689	5	0.00413907
GO_0052169	pathogen-associated molecular pattern dependent modulation by symbiont of host innate immune response	4	0.250416	0.401919	3	0.00496689	5	0.00413907
GO_0052257	pathogen-associated molecular pattern dependent induction by organism of innate immune response of other organism involved in symbiotic interaction	4	0.250416	0.401919	3	0.00496689	5	0.00413907
GO_0052305	positive regulation by organism of innate immune response in other organism involved in symbiotic interaction	4	0.250416	0.401919	3	0.00496689	5	0.00413907
GO_0052306	modulation by organism of innate immune response in other organism involved in symbiotic interaction	4	0.250416	0.401919	3	0.00496689	5	0.00413907
GO_0052308	pathogen-associated molecular pattern dependent modulation by organism of innate immune response in other organism involved in symbiotic interaction	4	0.250416	0.401919	3	0.00496689	5	0.00413907
GO_0048024	regulation of mRNA splicing, via spliceosome	33	0.250416	0.401921	3	0.00496689	5	0.00413907
GO_0071353	cellular response to interleukin-4	9	0.250374	0.401935	3	0.00496689	5	0.00413907
GO_0045055	regulated secretory pathway	30	0.250338	0.40195	3	0.00496689	5	0.00413907
GO_0004033	aldo-keto reductase (NADP) activity	18	0.25031	0.401961	3	0.00496689	5	0.00413907
GO_0008106	alcohol dehydrogenase (NADP+) activity	12	0.25031	0.401961	3	0.00496689	5	0.00413907
GO_0032878	regulation of establishment or maintenance of cell polarity	13	0.25024	0.401987	3	0.00496689	5	0.00413907
GO_0005782	peroxisomal matrix	33	0.250233	0.40199	3	0.00496689	5	0.00413907
GO_0031907	microbody lumen	33	0.250233	0.40199	3	0.00496689	5	0.00413907
GO_0060996	dendritic spine development	11	0.250232	0.401991	3	0.00496689	5	0.00413907
GO_0060997	dendritic spine morphogenesis	9	0.250232	0.401991	3	0.00496689	5	0.00413907
GO_0045624	positive regulation of T-helper cell differentiation	12	0.250207	0.402	3	0.00496689	5	0.00413907
GO_0005758	mitochondrial intermembrane space	46	0.250186	0.402008	3	0.00496689	5	0.00413907
GO_0048070	regulation of developmental pigmentation	15	0.25018	0.40201	3	0.00496689	5	0.00413907
GO_0016805	dipeptidase activity	14	0.250126	0.40203	3	0.00496689	5	0.00413907
GO_0060561	apoptotic process involved in morphogenesis	8	0.250109	0.402037	3	0.00496689	5	0.00413907
GO_0033962	cytoplasmic mRNA processing body assembly	7	0.250098	0.402041	3	0.00496689	5	0.00413907
GO_0030280	structural constituent of epidermis	8	0.250075	0.40205	3	0.00496689	5	0.00413907
GO_0003950	NAD+ ADP-ribosyltransferase activity	22	0.250068	0.402053	3	0.00496689	5	0.00413907
GO_0004185	serine-type carboxypeptidase activity	5	0.250068	0.402053	3	0.00496689	5	0.00413907
GO_0070008	serine-type exopeptidase activity	9	0.250068	0.402053	3	0.00496689	5	0.00413907
GO_0005042	netrin receptor activity	4	0.250065	0.402054	3	0.00496689	5	0.00413907
GO_0038007	netrin-activated signaling pathway	5	0.250065	0.402054	3	0.00496689	5	0.00413907
GO_0001881	receptor recycling	6	0.250038	0.402063	3	0.00496689	5	0.00413907
GO_0045851	pH reduction	15	0.250038	0.402063	3	0.00496689	5	0.00413907
GO_0042417	dopamine metabolic process	22	0.250007	0.402076	3	0.00496689	5	0.00413907
GO_0072298	regulation of metanephric glomerulus development	6	0.250001	0.402078	3	0.00496689	5	0.00413907
GO_0090192	regulation of glomerulus development	10	0.250001	0.402078	3	0.00496689	5	0.00413907
GO_0004697	protein kinase C activity	16	0.249948	0.402098	3	0.00496689	5	0.00413907
GO_0072170	metanephric tubule development	16	0.249918	0.402109	3	0.00496689	5	0.00413907
GO_0072173	metanephric tubule morphogenesis	8	0.249918	0.402109	3	0.00496689	5	0.00413907
GO_0072234	metanephric nephron tubule development	15	0.249918	0.402109	3	0.00496689	5	0.00413907
GO_0072243	metanephric nephron epithelium development	15	0.249918	0.402109	3	0.00496689	5	0.00413907
GO_0072282	metanephric nephron tubule morphogenesis	8	0.249918	0.402109	3	0.00496689	5	0.00413907
GO_0034754	cellular hormone metabolic process	89	0.249077	0.40212	11	0.0182119	20	0.0165563
GO_0016459	myosin complex	64	0.247374	0.402454	103	0.17053	200	0.165563
GO_0034101	erythrocyte homeostasis	69	0.247968	0.402546	11	0.0182119	20	0.0165563
GO_0003230	cardiac atrium development	24	0.24506	0.403614	12	0.0198676	22	0.0182119
GO_0000209	protein polyubiquitination	166	0.244775	0.403626	25	0.0413907	47	0.0389073
GO_0001708	cell fate specification	61	0.245002	0.403636	12	0.0198676	22	0.0182119
GO_0008138	protein tyrosine/serine/threonine phosphatase activity	43	0.244461	0.403842	12	0.0198676	22	0.0182119
GO_0048011	nerve growth factor receptor signaling pathway	217	0.242711	0.404251	107	0.177152	208	0.172185
GO_0051297	centrosome organization	50	0.23899	0.405832	27	0.044702	51	0.0422185
GO_0050708	regulation of protein secretion	126	0.236794	0.406651	29	0.0480133	55	0.0455298
GO_0000784	nuclear chromosome, telomeric region	24	0.237206	0.406658	12	0.0198676	22	0.0182119
GO_0007051	spindle organization	76	0.235901	0.406945	51	0.0844371	98	0.0811258
GO_0003015	heart process	38	0.235075	0.407439	13	0.0215232	24	0.0198676
GO_0060047	heart contraction	38	0.235075	0.407439	13	0.0215232	24	0.0198676
GO_0060048	cardiac muscle contraction	32	0.235075	0.407439	13	0.0215232	24	0.0198676
GO_0006906	vesicle fusion	18	0.235002	0.407467	13	0.0215232	24	0.0198676
[truncated: 4,004 more rows]

## Sheet: homo_1%_NS
GO_term	GO_name	N_Genes	z_value	Anova P	Probands N mut.	Proband rate	Parents N mut.	Parents rate
GO_0045321	leukocyte activation	338	3.55185	7.48642e-05	18	0.0298013	9	0.00745033
GO_0034614	cellular response to reactive oxygen species	74	0.0428214	9.05011e-05	6	0.00993378	0	0
GO_0046649	lymphocyte activation	272	3.18853	0.000242	14	0.0231788	6	0.00496689
GO_0042110	T cell activation	178	2.90528	0.000499883	11	0.0182119	4	0.00331126
GO_0001775	cell activation	549	3.06029	0.000909944	24	0.0397351	21	0.0173841
GO_1901701	cellular response to oxygen-containing compound	343	3.03888	0.000953577	15	0.0248344	9	0.00745033
GO_0030098	lymphocyte differentiation	155	2.39419	0.00371403	8	0.013245	3	0.00248344
GO_0030217	T cell differentiation	106	2.39419	0.00371403	8	0.013245	3	0.00248344
GO_0048585	negative regulation of response to stimulus	800	2.60093	0.00449848	34	0.0562914	36	0.0298013
GO_0030425	dendrite	358	2.51954	0.00523638	11	0.0182119	7	0.0057947
GO_0000228	nuclear chromosome	293	2.47207	0.00592117	16	0.0264901	12	0.00993378
GO_0005057	receptor signaling protein activity	104	2.35542	0.00629873	7	0.0115894	3	0.00248344
GO_0044454	nuclear chromosome part	251	2.43312	0.00640806	13	0.0215232	9	0.00745033
GO_0010827	regulation of glucose transport	79	2.23611	0.00703801	6	0.00993378	2	0.00165563
GO_0002263	cell activation involved in immune response	85	2.16886	0.0070608	6	0.00993378	2	0.00165563
GO_0002366	leukocyte activation involved in immune response	85	2.16886	0.0070608	6	0.00993378	2	0.00165563
GO_0070887	cellular response to chemical stimulus	1638	2.44046	0.0077559	51	0.0844371	71	0.0587748
GO_0061134	peptidase regulator activity	205	2.3436	0.00897406	14	0.0231788	11	0.00910596
GO_0006310	DNA recombination	185	2.25581	0.00920266	10	0.0165563	6	0.00496689
GO_0048519	negative regulation of biological process	3046	2.35427	0.00972691	99	0.163907	158	0.130795
GO_0000781	chromosome, telomeric region	52	1.83676	0.0101794	5	0.00827815	1	0.000827815
GO_0048523	negative regulation of cellular process	2797	2.32425	0.0105071	92	0.152318	146	0.120861
GO_0052547	regulation of peptidase activity	346	2.29938	0.0108511	19	0.0314569	18	0.0149007
GO_0010648	negative regulation of cell communication	700	2.28168	0.01092	28	0.0463576	31	0.0256623
GO_0023057	negative regulation of signaling	697	2.28168	0.01092	28	0.0463576	31	0.0256623
GO_0032943	mononuclear cell proliferation	54	2.1372	0.0113037	6	0.00993378	3	0.00248344
GO_0046651	lymphocyte proliferation	52	2.1372	0.0113037	6	0.00993378	3	0.00248344
GO_0070661	leukocyte proliferation	57	2.1372	0.0113037	6	0.00993378	3	0.00248344
GO_0052548	regulation of endopeptidase activity	328	2.24166	0.0125799	18	0.0298013	17	0.0140728
GO_0051271	negative regulation of cellular component movement	134	2.09479	0.0139087	10	0.0165563	6	0.00496689
GO_0010741	negative regulation of intracellular protein kinase cascade	147	2.11172	0.0140141	6	0.00993378	3	0.00248344
GO_0002252	immune effector process	326	2.18946	0.0144737	17	0.0281457	17	0.0140728
GO_0034599	cellular response to oxidative stress	105	2.08695	0.0161654	7	0.0115894	4	0.00331126
GO_0002521	leukocyte differentiation	217	2.06779	0.0163215	9	0.0149007	6	0.00496689
GO_0006818	hydrogen transport	131	1.99317	0.0165189	5	0.00827815	2	0.00165563
GO_0015992	proton transport	129	1.99317	0.0165189	5	0.00827815	2	0.00165563
GO_0006352	DNA-dependent transcription, initiation	216	1.98389	0.016937	5	0.00827815	2	0.00165563
GO_0043405	regulation of MAP kinase activity	256	2.08659	0.0183986	17	0.0281457	18	0.0149007
GO_0008509	anion transmembrane transporter activity	230	2.08087	0.0184661	9	0.0149007	7	0.0057947
GO_0009116	nucleoside metabolic process	747	2.09924	0.0185112	32	0.0529801	42	0.0347682
GO_0009119	ribonucleoside metabolic process	726	2.09924	0.0185112	32	0.0529801	42	0.0347682
GO_1901657	glycosyl compound metabolic process	760	2.09924	0.0185112	32	0.0529801	42	0.0347682
GO_0044248	cellular catabolic process	1719	2.10185	0.0186186	52	0.0860927	77	0.0637417
GO_0002274	myeloid leukocyte activation	77	1.95959	0.0190704	6	0.00993378	3	0.00248344
GO_0010466	negative regulation of peptidase activity	217	2.04419	0.019862	12	0.0198676	10	0.00827815
GO_0030414	peptidase inhibitor activity	171	2.04419	0.019862	12	0.0198676	10	0.00827815
GO_0009968	negative regulation of signal transduction	658	2.03647	0.0207663	26	0.0430464	30	0.0248344
GO_0046903	secretion	470	2.04252	0.0208234	18	0.0298013	20	0.0165563
GO_0006979	response to oxidative stress	269	2.04729	0.0210105	12	0.0198676	11	0.00910596
GO_0051896	regulation of protein kinase B signaling cascade	85	1.83029	0.0223626	5	0.00827815	2	0.00165563
GO_0030155	regulation of cell adhesion	267	2.02434	0.0226386	16	0.0264901	17	0.0140728
GO_0042803	protein homodimerization activity	572	2.01528	0.0228701	24	0.0397351	29	0.0240066
GO_0034655	nucleobase-containing compound catabolic process	912	1.99538	0.0231539	34	0.0562914	46	0.0380795
GO_0043408	regulation of MAPK cascade	468	2.00156	0.0234548	21	0.0347682	25	0.0206954
GO_0000724	double-strand break repair via homologous recombination	47	1.75994	0.0235414	5	0.00827815	2	0.00165563
GO_0000725	recombinational repair	48	1.75994	0.0235414	5	0.00827815	2	0.00165563
GO_0042278	purine nucleoside metabolic process	705	1.9933	0.0241799	31	0.0513245	42	0.0347682
GO_0046128	purine ribonucleoside metabolic process	702	1.9933	0.0241799	31	0.0513245	42	0.0347682
GO_0019693	ribose phosphate metabolic process	756	1.98004	0.0249426	32	0.0529801	44	0.0364238
GO_0032102	negative regulation of response to external stimulus	127	1.92013	0.0254779	9	0.0149007	7	0.0057947
GO_0032870	cellular response to hormone stimulus	439	1.96176	0.0257013	12	0.0198676	11	0.00910596
GO_0000302	response to reactive oxygen species	135	1.91798	0.0267617	7	0.0115894	5	0.00413907
GO_0030336	negative regulation of cell migration	126	1.85878	0.0272451	9	0.0149007	6	0.00496689
GO_2000146	negative regulation of cell motility	128	1.85878	0.0272451	9	0.0149007	6	0.00496689
GO_0042221	response to chemical stimulus	3194	1.92714	0.0278894	92	0.152318	153	0.126656
GO_0009141	nucleoside triphosphate metabolic process	655	1.92481	0.0283369	30	0.0496689	41	0.0339404
GO_0006163	purine nucleotide metabolic process	756	1.9175	0.0288017	31	0.0513245	43	0.035596
GO_0009150	purine ribonucleotide metabolic process	735	1.9175	0.0288017	31	0.0513245	43	0.035596
GO_0009259	ribonucleotide metabolic process	750	1.9175	0.0288017	31	0.0513245	43	0.035596
GO_0043025	neuronal cell body	292	1.89507	0.0295924	13	0.0215232	13	0.0107616
GO_0006887	exocytosis	230	1.87318	0.0302831	14	0.0231788	15	0.0124172
GO_0021782	glial cell development	70	1.79601	0.030651	4	0.00662252	2	0.00165563
GO_0042113	B cell activation	102	1.84512	0.0308454	6	0.00993378	4	0.00331126
GO_0071396	cellular response to lipid	247	1.85369	0.0310306	7	0.0115894	5	0.00413907
GO_0071900	regulation of protein serine/threonine kinase activity	374	1.86483	0.031795	20	0.0331126	24	0.0198676
GO_0006401	RNA catabolic process	206	1.803	0.0326204	5	0.00827815	3	0.00248344
GO_0051648	vesicle localization	78	1.79356	0.0334477	6	0.00993378	4	0.00331126
GO_0046930	pore complex	92	1.79636	0.0335512	8	0.013245	6	0.00496689
GO_0008081	phosphoric diester hydrolase activity	93	1.80275	0.0341044	6	0.00993378	4	0.00331126
GO_0072521	purine-containing compound metabolic process	795	1.84184	0.0341112	31	0.0513245	44	0.0364238
GO_0070848	response to growth factor stimulus	371	1.84215	0.0343497	15	0.0248344	17	0.0140728
GO_0071363	cellular response to growth factor stimulus	355	1.84215	0.0343497	15	0.0248344	17	0.0140728
GO_0044270	cellular nitrogen compound catabolic process	956	1.82888	0.0343881	34	0.0562914	48	0.0397351
GO_0006796	phosphate-containing compound metabolic process	2349	1.82848	0.0348388	89	0.147351	149	0.123344
GO_0004866	endopeptidase inhibitor activity	164	1.81075	0.0349884	11	0.0182119	10	0.00827815
GO_0010951	negative regulation of endopeptidase activity	209	1.81075	0.0349884	11	0.0182119	10	0.00827815
GO_0061135	endopeptidase regulator activity	168	1.81075	0.0349884	11	0.0182119	10	0.00827815
GO_0033554	cellular response to stress	1075	1.82736	0.0350215	32	0.0529801	44	0.0364238
GO_0002443	leukocyte mediated immunity	142	1.80648	0.0350323	10	0.0165563	9	0.00745033
GO_0043409	negative regulation of MAPK cascade	105	1.76117	0.0360851	5	0.00827815	3	0.00248344
GO_0030426	growth cone	94	1.75727	0.0364541	5	0.00827815	3	0.00248344
GO_0030427	site of polarized growth	96	1.75727	0.0364541	5	0.00827815	3	0.00248344
GO_0033218	amide binding	174	1.76633	0.0369583	6	0.00993378	4	0.00331126
GO_0048011	nerve growth factor receptor signaling pathway	217	1.75823	0.0371674	8	0.013245	6	0.00496689
GO_0050790	regulation of catalytic activity	1928	1.78455	0.0380425	65	0.107616	104	0.0860927
GO_0045444	fat cell differentiation	77	1.69814	0.0386706	4	0.00662252	2	0.00165563
GO_0072329	monocarboxylic acid catabolic process	78	1.73923	0.039236	6	0.00993378	4	0.00331126
GO_0032526	response to retinoic acid	97	1.71954	0.039602	5	0.00827815	3	0.00248344
GO_0009144	purine nucleoside triphosphate metabolic process	638	1.76909	0.0400093	29	0.0480133	41	0.0339404
GO_0009199	ribonucleoside triphosphate metabolic process	638	1.76909	0.0400093	29	0.0480133	41	0.0339404
GO_0009205	purine ribonucleoside triphosphate metabolic process	633	1.76909	0.0400093	29	0.0480133	41	0.0339404
GO_0015078	hydrogen ion transmembrane transporter activity	102	1.67324	0.0409019	4	0.00662252	2	0.00165563
GO_0046626	regulation of insulin receptor signaling pathway	30	1.67218	0.0409885	4	0.00662252	2	0.00165563
GO_1900076	regulation of cellular response to insulin stimulus	35	1.67218	0.0409885	4	0.00662252	2	0.00165563
GO_0005545	1-phosphatidylinositol binding	22	1.66754	0.0414378	4	0.00662252	2	0.00165563
GO_0032940	secretion by cell	384	1.74252	0.0417487	16	0.0264901	19	0.0157285
GO_0030100	regulation of endocytosis	126	1.69349	0.0419214	5	0.00827815	3	0.00248344
GO_0006793	phosphorus metabolic process	2396	1.73592	0.0425183	89	0.147351	151	0.125
GO_0009062	fatty acid catabolic process	64	1.68248	0.0429432	5	0.00827815	3	0.00248344
GO_0043197	dendritic spine	160	1.63888	0.0441478	4	0.00662252	2	0.00165563
GO_0044309	neuron spine	160	1.63888	0.0441478	4	0.00662252	2	0.00165563
GO_0046700	heterocycle catabolic process	954	1.71586	0.0441509	34	0.0562914	50	0.0413907
GO_0006635	fatty acid beta-oxidation	45	1.63526	0.0445099	4	0.00662252	2	0.00165563
GO_0019395	fatty acid oxidation	63	1.63526	0.0445099	4	0.00662252	2	0.00165563
GO_0034440	lipid oxidation	64	1.63526	0.0445099	4	0.00662252	2	0.00165563
GO_0043566	structure-specific DNA binding	229	1.67097	0.0449546	8	0.013245	6	0.00496689
GO_0007050	cell cycle arrest	139	1.69994	0.0453468	8	0.013245	7	0.0057947
GO_0030234	enzyme regulator activity	974	1.70663	0.0453981	40	0.0662252	60	0.0496689
GO_0000790	nuclear chromatin	154	1.6986	0.0454755	8	0.013245	7	0.0057947
GO_0071310	cellular response to organic substance	1295	1.69813	0.046489	37	0.0612583	55	0.0455298
GO_0070646	protein modification by small protein removal	74	1.6127	0.0467465	4	0.00662252	2	0.00165563
GO_0031100	organ regeneration	56	1.61233	0.0467811	4	0.00662252	2	0.00165563
GO_0008094	DNA-dependent ATPase activity	70	1.5756	0.0472454	5	0.00827815	3	0.00248344
GO_0040013	negative regulation of locomotion	148	1.66132	0.0474051	10	0.0165563	9	0.00745033
GO_0000323	lytic vacuole	345	1.66596	0.0474485	9	0.0149007	8	0.00662252
GO_0005764	lysosome	345	1.66596	0.0474485	9	0.0149007	8	0.00662252
GO_0005201	extracellular matrix structural constituent	78	1.60444	0.0475941	4	0.00662252	2	0.00165563
GO_0043406	positive regulation of MAP kinase activity	185	1.67343	0.0478807	13	0.0215232	15	0.0124172
GO_0009164	nucleoside catabolic process	625	1.67587	0.0484364	28	0.0463576	40	0.0331126
GO_0042454	ribonucleoside catabolic process	613	1.67587	0.0484364	28	0.0463576	40	0.0331126
GO_1901658	glycosyl compound catabolic process	630	1.67587	0.0484364	28	0.0463576	40	0.0331126
GO_0007049	cell cycle	1151	1.67378	0.0489485	40	0.0662252	60	0.0496689
GO_0044265	cellular macromolecule catabolic process	647	1.66321	0.0489991	16	0.0264901	19	0.0157285
GO_0007043	cell-cell junction assembly	63	1.64882	0.0499814	6	0.00993378	5	0.00413907
GO_0071495	cellular response to endogenous stimulus	721	1.64712	0.0518121	22	0.0364238	29	0.0240066
GO_0009056	catabolic process	1993	1.64307	0.0518584	59	0.0976821	97	0.080298
GO_0051240	positive regulation of multicellular organismal process	515	1.64551	0.0518794	19	0.0314569	24	0.0198676
GO_0009143	nucleoside triphosphate catabolic process	601	1.63833	0.0525221	27	0.044702	39	0.0322848
GO_0019439	aromatic compound catabolic process	957	1.6324	0.052659	34	0.0562914	51	0.0422185
GO_0003714	transcription corepressor activity	190	1.60296	0.0533119	8	0.013245	7	0.0057947
GO_0030258	lipid modification	135	1.61533	0.0533862	7	0.0115894	6	0.00496689
GO_0046983	protein dimerization activity	938	1.62705	0.053443	33	0.0546358	48	0.0397351
GO_0010941	regulation of cell death	1215	1.62755	0.053607	39	0.0645695	58	0.0480133
GO_0043067	regulation of programmed cell death	1186	1.62755	0.053607	39	0.0645695	58	0.0480133
GO_0002250	adaptive immune response	143	1.61475	0.0539936	10	0.0165563	10	0.00827815
GO_0003013	circulatory system process	254	1.61925	0.05442	9	0.0149007	9	0.00745033
GO_0008015	blood circulation	253	1.61925	0.05442	9	0.0149007	9	0.00745033
GO_0009790	embryo development	875	1.6188	0.0547663	31	0.0513245	45	0.0372517
GO_0005802	trans-Golgi network	116	1.56734	0.0558415	7	0.0115894	6	0.00496689
GO_0042802	identical protein binding	886	1.60522	0.0562141	30	0.0496689	43	0.035596
GO_0005579	membrane attack complex	7	1.51236	0.0562832	5	0.00827815	3	0.00248344
GO_0019835	cytolysis	21	1.51236	0.0562832	5	0.00827815	3	0.00248344
GO_0051241	negative regulation of multicellular organismal process	358	1.60473	0.0564456	11	0.0182119	13	0.0107616
GO_0032642	regulation of chemokine production	49	1.45328	0.057283	4	0.00662252	2	0.00165563
GO_1901292	nucleoside phosphate catabolic process	655	1.59248	0.0576012	28	0.0463576	41	0.0339404
GO_0010627	regulation of intracellular protein kinase cascade	701	1.59288	0.0576032	24	0.0397351	34	0.0281457
GO_0044297	cell body	313	1.58551	0.0582503	13	0.0215232	15	0.0124172
GO_0032403	protein complex binding	296	1.58449	0.0588945	13	0.0215232	15	0.0124172
GO_0044765	single-organism transport	2517	1.57336	0.0592598	77	0.127483	131	0.108444
GO_0005773	vacuole	410	1.56769	0.0593871	10	0.0165563	10	0.00827815
GO_0055086	nucleobase-containing small molecule metabolic process	959	1.56572	0.0607172	33	0.0546358	50	0.0413907
GO_0016787	hydrolase activity	2350	1.55919	0.0613489	73	0.120861	124	0.102649
GO_0045177	apical part of cell	296	1.55544	0.0618464	18	0.0298013	25	0.0206954
GO_0002376	immune system process	1591	1.55186	0.0621147	45	0.0745033	73	0.0604305
GO_0043085	positive regulation of catalytic activity	1101	1.55286	0.0621449	38	0.0629139	59	0.0488411
GO_0004867	serine-type endopeptidase inhibitor activity	95	1.54172	0.062322	7	0.0115894	6	0.00496689
GO_0006152	purine nucleoside catabolic process	604	1.54938	0.0626883	27	0.044702	40	0.0331126
GO_0006195	purine nucleotide catabolic process	630	1.54938	0.0626883	27	0.044702	40	0.0331126
GO_0009154	purine ribonucleotide catabolic process	617	1.54938	0.0626883	27	0.044702	40	0.0331126
GO_0009261	ribonucleotide catabolic process	618	1.54938	0.0626883	27	0.044702	40	0.0331126
GO_0046130	purine ribonucleoside catabolic process	604	1.54938	0.0626883	27	0.044702	40	0.0331126
GO_0072523	purine-containing compound catabolic process	634	1.54938	0.0626883	27	0.044702	40	0.0331126
GO_0000018	regulation of DNA recombination	41	1.40593	0.0637678	4	0.00662252	2	0.00165563
GO_0016788	hydrolase activity, acting on ester bonds	741	1.53364	0.0648099	24	0.0397351	33	0.0273179
GO_1901575	organic substance catabolic process	1862	1.52459	0.0655562	57	0.0943709	95	0.0786424
GO_0005215	transporter activity	1190	1.52328	0.0659038	41	0.0678808	65	0.053808
GO_0001508	regulation of action potential	129	1.5064	0.0660393	5	0.00827815	4	0.00331126
GO_0051656	establishment of organelle localization	115	1.50158	0.0671675	6	0.00993378	5	0.00413907
GO_0045934	negative regulation of nucleobase-containing compound metabolic process	937	1.50141	0.0687504	30	0.0496689	44	0.0364238
GO_0051172	negative regulation of nitrogen compound metabolic process	949	1.50141	0.0687504	30	0.0496689	44	0.0364238
GO_0048583	regulation of response to stimulus	2446	1.49445	0.0691324	75	0.124172	129	0.106788
GO_0042981	regulation of apoptotic process	1172	1.4975	0.0691945	38	0.0629139	58	0.0480133
GO_0010605	negative regulation of macromolecule metabolic process	1376	1.48488	0.0705454	42	0.0695364	64	0.0529801
GO_0071902	positive regulation of protein serine/threonine kinase activity	229	1.48356	0.0708337	14	0.0231788	18	0.0149007
GO_0051223	regulation of protein transport	289	1.47594	0.0712362	12	0.0198676	13	0.0107616
GO_0008016	regulation of heart contraction	118	1.45805	0.0713479	5	0.00827815	4	0.00331126
GO_0030278	regulation of ossification	159	1.46653	0.0717825	6	0.00993378	5	0.00413907
GO_0048015	phosphatidylinositol-mediated signaling	89	1.46242	0.0718079	6	0.00993378	5	0.00413907
GO_0048017	inositol lipid-mediated signaling	89	1.46242	0.0718079	6	0.00993378	5	0.00413907
GO_0031098	stress-activated protein kinase signaling cascade	122	1.47409	0.0723243	6	0.00993378	6	0.00496689
GO_0051403	stress-activated MAPK cascade	120	1.47409	0.0723243	6	0.00993378	6	0.00496689
GO_0009146	purine nucleoside triphosphate catabolic process	596	1.47386	0.0724751	26	0.0430464	39	0.0322848
GO_0009203	ribonucleoside triphosphate catabolic process	594	1.47386	0.0724751	26	0.0430464	39	0.0322848
GO_0009207	purine ribonucleoside triphosphate catabolic process	594	1.47386	0.0724751	26	0.0430464	39	0.0322848
GO_0009892	negative regulation of metabolic process	1468	1.4691	0.0727089	43	0.0711921	66	0.0546358
GO_0033157	regulation of intracellular protein transport	166	1.46883	0.0730497	7	0.0115894	7	0.0057947
GO_0060627	regulation of vesicle-mediated transport	220	1.47058	0.073189	9	0.0149007	10	0.00827815
GO_0006402	mRNA catabolic process	179	1.44147	0.0738872	4	0.00662252	3	0.00248344
GO_0010498	proteasomal protein catabolic process	180	1.44144	0.0741957	4	0.00662252	3	0.00248344
GO_0043161	proteasomal ubiquitin-dependent protein catabolic process	178	1.44144	0.0741957	4	0.00662252	3	0.00248344
GO_0002455	humoral immune response mediated by circulating immunoglobulin	58	1.4161	0.0759457	6	0.00993378	5	0.00413907
GO_0016054	organic acid catabolic process	190	1.44187	0.0767513	8	0.013245	8	0.00662252
GO_0046395	carboxylic acid catabolic process	190	1.44187	0.0767513	8	0.013245	8	0.00662252
GO_0002520	immune system development	431	1.44169	0.0767531	13	0.0215232	16	0.013245
GO_0044427	chromosomal part	542	1.44246	0.0769081	18	0.0298013	23	0.0190397
GO_0032387	negative regulation of intracellular transport	65	1.42107	0.0771453	4	0.00662252	3	0.00248344
GO_0090317	negative regulation of intracellular protein transport	61	1.42107	0.0771453	4	0.00662252	3	0.00248344
GO_0006753	nucleoside phosphate metabolic process	912	1.43601	0.077707	32	0.0529801	50	0.0413907
GO_0009117	nucleotide metabolic process	905	1.43601	0.077707	32	0.0529801	50	0.0413907
GO_0009166	nucleotide catabolic process	647	1.43216	0.0783484	27	0.044702	41	0.0339404
GO_0008217	regulation of blood pressure	140	1.41268	0.079034	5	0.00827815	4	0.00331126
GO_0043407	negative regulation of MAP kinase activity	67	1.40387	0.0795808	4	0.00662252	3	0.00248344
GO_1901136	carbohydrate derivative catabolic process	743	1.42256	0.0797946	30	0.0496689	46	0.0380795
GO_0034976	response to endoplasmic reticulum stress	113	1.32078	0.0806306	6	0.00993378	4	0.00331126
GO_0070613	regulation of protein processing	40	1.31661	0.0807986	4	0.00662252	2	0.00165563
GO_0015103	inorganic anion transmembrane transporter activity	106	1.3942	0.0810068	4	0.00662252	3	0.00248344
GO_0042326	negative regulation of phosphorylation	230	1.41459	0.081243	9	0.0149007	10	0.00827815
GO_0006820	anion transport	373	1.41272	0.081664	12	0.0198676	15	0.0124172
GO_0022892	substrate-specific transporter activity	973	1.4016	0.0827513	32	0.0529801	50	0.0413907
GO_1901361	organic cyclic compound catabolic process	985	1.39992	0.0828972	34	0.0562914	54	0.044702
GO_0002377	immunoglobulin production	46	1.37727	0.0834782	4	0.00662252	3	0.00248344
GO_0002440	production of molecular mediator of immune response	52	1.37727	0.0834782	4	0.00662252	3	0.00248344
GO_0009605	response to external stimulus	1047	1.39652	0.0834799	36	0.0596027	57	0.0471854
GO_0032869	cellular response to insulin stimulus	199	1.38219	0.0835557	5	0.00827815	4	0.00331126
GO_0005774	vacuolar membrane	185	1.37611	0.083786	4	0.00662252	3	0.00248344
GO_0006915	apoptotic process	942	1.38955	0.0846345	29	0.0480133	43	0.035596
GO_0004519	endonuclease activity	103	1.3627	0.085726	4	0.00662252	3	0.00248344
GO_0046434	organophosphate catabolic process	694	1.38068	0.0860549	29	0.0480133	45	0.0372517
GO_0008565	protein transporter activity	89	1.36017	0.0862416	4	0.00662252	3	0.00248344
GO_0046034	ATP metabolic process	388	1.37752	0.0867597	23	0.0380795	34	0.0281457
GO_0044433	cytoplasmic vesicle part	406	1.37699	0.0871268	14	0.0231788	18	0.0149007
GO_0045216	cell-cell junction organization	121	1.37312	0.0876397	8	0.013245	9	0.00745033
GO_0006919	activation of cysteine-type endopeptidase activity involved in apoptotic process	86	1.36835	0.0878309	7	0.0115894	7	0.0057947
GO_0010950	positive regulation of endopeptidase activity	118	1.36835	0.0878309	7	0.0115894	7	0.0057947
GO_0043280	positive regulation of cysteine-type endopeptidase activity involved in apoptotic process	110	1.36835	0.0878309	7	0.0115894	7	0.0057947
GO_0097202	activation of cysteine-type endopeptidase activity	87	1.36835	0.0878309	7	0.0115894	7	0.0057947
GO_2001056	positive regulation of cysteine-type endopeptidase activity	113	1.36835	0.0878309	7	0.0115894	7	0.0057947
GO_0031667	response to nutrient levels	278	1.36498	0.0888383	9	0.0149007	10	0.00827815
GO_1901700	response to oxygen-containing compound	784	1.36353	0.0889637	22	0.0364238	32	0.0264901
GO_0000785	chromatin	304	1.35966	0.0889752	12	0.0198676	14	0.0115894
GO_0009142	nucleoside triphosphate biosynthetic process	72	1.34201	0.0891274	4	0.00662252	3	0.00248344
GO_0009145	purine nucleoside triphosphate biosynthetic process	64	1.34201	0.0891274	4	0.00662252	3	0.00248344
GO_0009163	nucleoside biosynthetic process	120	1.34201	0.0891274	4	0.00662252	3	0.00248344
GO_0009201	ribonucleoside triphosphate biosynthetic process	68	1.34201	0.0891274	4	0.00662252	3	0.00248344
GO_0009206	purine ribonucleoside triphosphate biosynthetic process	63	1.34201	0.0891274	4	0.00662252	3	0.00248344
GO_0042451	purine nucleoside biosynthetic process	96	1.34201	0.0891274	4	0.00662252	3	0.00248344
GO_0042455	ribonucleoside biosynthetic process	111	1.34201	0.0891274	4	0.00662252	3	0.00248344
GO_0046129	purine ribonucleoside biosynthetic process	96	1.34201	0.0891274	4	0.00662252	3	0.00248344
GO_1901659	glycosyl compound biosynthetic process	120	1.34201	0.0891274	4	0.00662252	3	0.00248344
GO_0006302	double-strand break repair	95	1.31539	0.0896547	5	0.00827815	4	0.00331126
GO_0030117	membrane coat	76	1.32898	0.0912405	4	0.00662252	3	0.00248344
GO_0048475	coated membrane	76	1.32898	0.0912405	4	0.00662252	3	0.00248344
GO_0004857	enzyme inhibitor activity	317	1.34368	0.0919638	15	0.0248344	19	0.0157285
GO_0030667	secretory granule membrane	55	1.32102	0.0925374	4	0.00662252	3	0.00248344
GO_0015698	inorganic anion transport	124	1.33818	0.0926062	6	0.00993378	6	0.00496689
GO_0008219	cell death	1114	1.33727	0.0929485	37	0.0612583	58	0.0480133
GO_0016265	death	1117	1.33727	0.0929485	37	0.0612583	58	0.0480133
GO_0044325	ion channel binding	42	1.31687	0.0932351	4	0.00662252	3	0.00248344
GO_0016324	apical plasma membrane	226	1.32795	0.0946029	16	0.0264901	23	0.0190397
GO_0030658	transport vesicle membrane	76	1.30807	0.094692	4	0.00662252	3	0.00248344
GO_0007169	transmembrane receptor protein tyrosine kinase signaling pathway	531	1.31931	0.095193	16	0.0264901	21	0.0173841
GO_1901565	organonitrogen compound catabolic process	890	1.32291	0.0954137	32	0.0529801	51	0.0422185
GO_0048610	cellular process involved in reproduction	455	1.32556	0.0954817	16	0.0264901	22	0.0182119
GO_0048518	positive regulation of biological process	3509	1.31336	0.0960374	92	0.152318	166	0.137417
GO_0050982	detection of mechanical stimulus	24	1.29987	0.0960677	4	0.00662252	3	0.00248344
GO_0006917	induction of apoptosis	199	1.31102	0.096773	9	0.0149007	10	0.00827815
GO_0012502	induction of programmed cell death	200	1.31102	0.096773	9	0.0149007	10	0.00827815
GO_0019637	organophosphate metabolic process	1278	1.31276	0.0968429	44	0.0728477	74	0.0612583
GO_0016064	immunoglobulin mediated immune response	91	1.30275	0.0969046	7	0.0115894	7	0.0057947
GO_0019724	B cell mediated immunity	93	1.30275	0.0969046	7	0.0115894	7	0.0057947
GO_0016458	gene silencing	73	1.29206	0.097388	4	0.00662252	3	0.00248344
GO_0007584	response to nutrient	161	1.30978	0.0974639	6	0.00993378	6	0.00496689
GO_0012501	programmed cell death	954	1.30802	0.097873	29	0.0480133	44	0.0364238
GO_0000975	regulatory region DNA binding	341	1.30534	0.0990909	9	0.0149007	11	0.00910596
GO_0001067	regulatory region nucleic acid binding	341	1.30534	0.0990909	9	0.0149007	11	0.00910596
GO_0044212	transcription regulatory region DNA binding	334	1.30534	0.0990909	9	0.0149007	11	0.00910596
GO_0035064	methylated histone residue binding	38	1.28106	0.0992702	4	0.00662252	3	0.00248344
GO_0051346	negative regulation of hydrolase activity	322	1.29141	0.0999809	14	0.0231788	17	0.0140728
GO_0008285	negative regulation of cell proliferation	530	1.29353	0.100703	23	0.0380795	35	0.0289735
[truncated: 1,814 more rows]

## Sheet: homo_5%_NS
GO_term	GO_name	N_Genes	z_value	Anova P	Probands N mut.	Proband rate	Parents N mut.	Parents rate
[truncated: 5,450 more rows]

[truncated: 2 more sheets: allRecess_1%_NS, allRecess_5%_NS]
