# Supplementary material for: Analysis of exome sequence in 604 trios for recessive genotypes in schizophrenia
Source: Transl Psychiatry. 2015 Jul 21;5(7):e607–. doi: 10.1038/tp.2015.99 (PMC5068730; doi:10.1038/tp.2015.99)
Supplement: Supplementary Table 3 [file tp201599x4.xls]

## Sheet: compHet_1%_NS
Gene	Proband N	Parent N	P
STARD9	4	0	0.012264
ZNF142	6	2	0.0194358
DST	12	9	0.0205767
NRAP	3	0	0.0369144
BLM	3	0	0.0369144
MICAL2	3	0	0.0369144
ZFYVE26	3	0	0.0369144
KIAA0754	3	0	0.0369144
RTTN	5	2	0.0449494
ABCA7	5	2	0.0449494
LRBA	4	1	0.0450403
DNAH8	4	1	0.0450403
FUK	4	1	0.0450403
CNTN4	4	1	0.0450403

## Sheet: homo_1%_NS
Gene	Proband N	Parent N	P
KLK15	3	0	0.0369144

## Sheet: allRecess_1%_NS
Gene	Proband N	Parent N	P
BLM	5	0	0.00406991
LRGUK	4	0	0.012264
ZFYVE26	4	0	0.012264
STARD9	4	0	0.012264
ZNF142	7	3	0.0193794
ABCA7	6	2	0.0194358
DST	12	10	0.0318659
ZEB1	3	0	0.0369144
NRAP	3	0	0.0369144
CEP290	3	0	0.0369144
TBXAS1	3	0	0.0369144
OR12D2	3	0	0.0369144
MICAL2	3	0	0.0369144
GPRIN3	3	0	0.0369144
KIAA0754	3	0	0.0369144
RTTN	5	2	0.0449494
LRBA	4	1	0.0450403
B4GALNT3	4	1	0.0450403
DNAH8	4	1	0.0450403
UNC5B	4	1	0.0450403

## Sheet: compHet_5%_NS
Gene	Proband N	Parent N	P
B4GALNT3	6	1	0.00676357
FMN1	9	4	0.00861026
POLRMT	4	0	0.012264
CEP290	4	0	0.012264
ANKRD35	4	0	0.012264
ENTHD2	4	0	0.012264
DMXL2	4	0	0.012264
OR1L6	4	0	0.012264
KRTAP10-11	4	0	0.012264
ABCF3	5	1	0.0176738
ITGB4	6	2	0.0194358
HPS5	6	2	0.0194358
ZNF142	6	2	0.0194358
CHD6	12	9	0.0205767
ZDBF2	11	8	0.0234665
PSD4	3	0	0.0369144
DUSP27	3	0	0.0369144
FAM161B	3	0	0.0369144
PMPCA	3	0	0.0369144
KIF17	3	0	0.0369144
ADAMTS3	3	0	0.0369144
BLM	3	0	0.0369144
TXNDC16	3	0	0.0369144
ENPP1	3	0	0.0369144
SIGLEC12	7	4	0.0381682
TGM4	6	3	0.0420265
RTTN	6	3	0.0420265
PPRC1	10	8	0.0425495
TIAM1	5	2	0.0449494
KEL	5	2	0.0449494
SCN10A	4	1	0.0450403
CNTN4	4	1	0.0450403
LTBP2	4	1	0.0450403
GPRC6A	4	1	0.0450403
KRT27	4	1	0.0450403
FCER2	4	1	0.0450403
VPS13C	4	1	0.0450403
MAP1A	20	23	0.0477477
TTF2	9	7	0.0492012

## Sheet: homo_5%_NS
Gene	Proband N	Parent N	P
COL6A3	7	0	0.000446721
ADAMTS20	9	2	0.00132894
NLRP14	6	0	0.00134913
AHNAK	13	6	0.00177971
C6orf118	5	0	0.00406991
MYH1	6	1	0.00676357
DCP1B	10	5	0.00826528
USP8	4	0	0.012264
ITGB5	4	0	0.012264
TRIM10	4	0	0.012264
CLTCL1	4	0	0.012264
DDX51	5	1	0.0176738
HLA-DQB1	5	1	0.0176738
KIAA1755	5	1	0.0176738
FANK1	5	1	0.0176738
TLR5	8	4	0.01843
DNAH6	8	4	0.01843
GLI3	7	3	0.0193794
NCR3LG1	6	2	0.0194358
PRDM2	3	0	0.0369144
PARK2	3	0	0.0369144
SETD4	3	0	0.0369144
USP20	3	0	0.0369144
ZNF669	3	0	0.0369144
KLK15	3	0	0.0369144
SCRIB	3	0	0.0369144
EPX	3	0	0.0369144
MYH13	3	0	0.0369144
ZNF415	3	0	0.0369144
CBLC	3	0	0.0369144
RRP8	3	0	0.0369144
STARD6	3	0	0.0369144
NPC1L1	3	0	0.0369144
TRABD2A	3	0	0.0369144
KRT77	7	4	0.0381682
GPR75	5	2	0.0449494
GANAB	5	2	0.0449494
PTPN14	5	2	0.0449494
SEC16A	5	2	0.0449494
AP5Z1	5	2	0.0449494
OR11G2	5	2	0.0449494
FAT4	4	1	0.0450403
UNC5B	4	1	0.0450403
PSMD2	4	1	0.0450403
IRAK1BP1	4	1	0.0450403
ENPP1	4	1	0.0450403
PCNT	9	7	0.0492012

## Sheet: allRecess_5%_NS
Gene	Proband N	Parent N	P
C6orf118	7	0	0.000446721
B4GALNT3	9	2	0.00132894
NLRP14	6	0	0.00134913
ADAMTS20	10	3	0.00158891
ENPP1	7	1	0.0025395
CEP290	5	0	0.00406991
TRIM10	5	0	0.00406991
BLM	5	0	0.00406991
KRTAP10-11	5	0	0.00406991
COL6A3	17	13	0.0068033
ITGB4	7	2	0.00814037
POLRMT	4	0	0.012264
CDK7	4	0	0.012264
ENTHD2	4	0	0.012264
ZNF862	4	0	0.012264
KIF17	4	0	0.012264
FAT4	25	26	0.0134556
IRAK1BP1	5	1	0.0176738
EFS	5	1	0.0176738
ABCF3	5	1	0.0176738
VPS13C	5	1	0.0176738
HPS5	6	2	0.0194358
KEL	6	2	0.0194358
TLR5	13	11	0.0275982
GLI3	13	11	0.0275982
CHD6	15	14	0.030067
KRT77	9	6	0.0302738
TENC1	3	0	0.0369144
XRCC1	3	0	0.0369144
AK8	3	0	0.0369144
ITPKB	3	0	0.0369144
DUSP27	3	0	0.0369144
ANKZF1	3	0	0.0369144
ZNF669	3	0	0.0369144
CCDC65	3	0	0.0369144
GPRIN3	3	0	0.0369144
TNIP3	3	0	0.0369144
PMPCA	3	0	0.0369144
PANK1	3	0	0.0369144
AKNAD1	3	0	0.0369144
OR12D2	3	0	0.0369144
STARD6	3	0	0.0369144
HAUS5	3	0	0.0369144
CIT	7	4	0.0381682
ZNF142	7	4	0.0381682
USP8	6	3	0.0420265
NCR3LG1	6	3	0.0420265
LRGUK	5	2	0.0449494
GPR75	5	2	0.0449494
ANKRD35	5	2	0.0449494
ATP10D	5	2	0.0449494
SEC16B	5	2	0.0449494
HLA-DQB1	5	2	0.0449494
NPC1L1	5	2	0.0449494
OR11G2	5	2	0.0449494
LRRN1	4	1	0.0450403
LRCH1	4	1	0.0450403
LTBP2	4	1	0.0450403
PSMD2	4	1	0.0450403
OR1L6	4	1	0.0450403
KRT27	4	1	0.0450403
SLC2A11	4	1	0.0450403
MYH13	9	7	0.0492012

## Sheet: homo_5%_LOF
Gene	Proband N	Parent N	P
VWA3B	3	0	0.0369144
STARD6	3	0	0.0369144

## Sheet: allRecess_5%_LOF
Gene	Proband N	Parent N	P
VWA3B	3	0	0.0369144
STARD6	3	0	0.0369144
