# Supplementary material for: Analysis of exome sequence in 604 trios for recessive genotypes in schizophrenia
Source: Transl Psychiatry. 2015 Jul 21;5(7):e607–. doi: 10.1038/tp.2015.99 (PMC5068730; doi:10.1038/tp.2015.99)
Supplement: Supplementary Table 4 [file tp201599x5.xls]

## Sheet: Sheet1
Proband/Parent	MAF Threshold	Gene	Chr	Variant 1 Position	Variant 1 Ref	Variant 1 Alt	Variant 1 Annotation	Variant 1 BG_parent_freq	Variant 1 BG_parent_allele_count	Variant_1 Proband_Geno	Variant_1 Mother_Geno	Variant_1 Father_Geno	Variant 2 Position	Variant 2 BG_parent_freq	Variant 2 BG_parent_allele_count	Variant 2 Ref	Variant 2 Alt	Variant 2 Annotation	Variant_2 Proband_Geno	Variant_2 Mother_Geno	Variant_2 Father_Geno	Variant 3 Position	Variant 3 BG_parent_freq	Variant 3 BG_parent_allele_count	Variant 3 Ref	Variant 3 Alt	Variant 3 Annotation	Variant_3 Proband_Geno	Variant_3 Mother_Geno	Variant_3 Father_Geno	Variant 4 Position	Variant 4 BG_parent_freq	Variant 4 BG_parent_allele_count	Variant 4 Ref	Variant 4 Alt	Variant 4 Annotation	Variant_4 Proband_Geno	Variant_4 Mother_Geno	Variant_4 Father_Geno
Proband	0.01	SCN10A	3	38797310	G	A	Missense	0.000413	1	0/1:74,102:176:99:3307,0,2411	0/0:183,3:186:99:0,413,6890	0/1:146,128:275:99:3981,0,4710	38802842	0.001653	4	A	T	Missense	0/1:44,54:98:99:1702,0,1410	0/1:49,45:94:99:1256,0,1589	0/0:122,1:123:99:0,310,4509
Proband	0.01	SCN11A	3	38888588	C	T	Missense	0.000413	1	0/1:84,87:171:99:2660,0,2424	0/1:70,67:137:99:2045,0,2092	0/0:155,0:155:99:0,448,5733	38950577	0.000413	1	C	T	Missense	0/1:111,126:237:99:3795,0,3566	0/0:246,0:246:99:0,716,9675	0/1:111,112:223:99:3322,0,3667
Proband	0.01	SCN11A	3	38888354	C	A	Missense	0.006612	16	0/1:130,107:237:99:2748,0,4118	0/1:118,106:224:99:2980,0,3684	0/0:283,0:283:99:0,785,10281	38945454	0.000413	1	C	T	Missense	0/1:79,63:142:99:1779,0,2528	0/0:127,0:127:99:0,361,4775	0/1:80,63:143:99:1645,0,2503
Proband	0.01	SCN3A	2	165950891	C	T	Missense	0.000413	1	0/1:205,142:350:99:3422,0,5721	0/0:355,0:356:99:0,792,10820	0/1:199,162:362:99:4008,0,5602	166003301	0.003719	9	G	A	Missense	0/1:47,39:86:99:1123,0,1466	0/1:83,56:139:99:1479,0,2508	0/0:92,0:92:99:0,259,3488
Proband	0.01	SCN5A	3	38601797	C	A	Missense	0.000413	1	0/1:15,13:28:99:420,0,457	0/0:48,0:48:99:0,135,1797	0/1:30,25:55:99:645,0,956	38646335	0.000413	1	G	A	Missense	0/1:7,10:17:99:348,0,218	0/1:12,18:30:99:524,0,392	0/0:31,0:31:84.28:0,84,1137
Proband	0.01	SCN5A	3	38603947	G	A	Missense	0.000413	1	0/1:25,18:43:99:427,0,805	0/0:51,0:51:99:0,132,1674	0/1:31,16:48:99:332,0,949	38674755	0.000826	2	C	G	Missense	0/1:22,14:36:99:372,0,592	0/1:16,16:32:99:366,0,506	0/0:26,0:26:69.18:0,69,871
Proband	0.01	SCN9A	2	167060594	A	G	Missense	0.004959	12	0/1:27,39:67:99:1091,0,693	0/0:78,0:78:99:0,220,2688	0/1:21,28:49:99:789,0,584	167129256	0.005372	13	C	A	Missense	0/1:22,13:35:99:370,0,717	0/0:48,0:48:99:0,141,1863	0/1:23,24:47:99:707,0,790	167133540	0.005372	13	T	G	Missense	0/1:122,148:270:99:4514,0,3210	0/0:268,0:268:99:0,698,8348	0/1:162,133:295:99:3985,0,4530	167138296	0.004132	10	T	C	Missense	0/1:39,39:78:99:1175,0,1185	0/1:66,54:120:99:1689,0,1920	0/0:96,0:97:99:0,268,3419
Proband	0.01	SCN9A	2	167083160	C	T	Missense	0.001653	4	0/1:104,79:184:99:2076,0,2945	0/0:245,4:249:99:0,577,8293	0/1:119,113:232:99:3052,0,3299	167128911	0.000826	2	C	A	Missense	0/1:68,37:106:99:1040,0,2237	0/1:76,65:142:99:1776,0,2421	0/0:134,2:136:99:0,310,4912
